# Supplementary material for: AHT-ChIP-seq: a completely automated robotic protocol for high-throughput chromatin immunoprecipitation
Source: Genome Biol. 2013 Nov 7;14(11):R124. doi: 10.1186/gb-2013-14-11-r124 (PMC4053851; doi:10.1186/gb-2013-14-11-r124)
Supplement: Additional file 1 — Supplementary Figures 1-8. [file gb-2013-14-11-r124-S1.zip]

Archive with 12 entries (11 files):
- Supplementary_figure_4_130520.png
- Supplementary_figure_3b_130521.png
- Supplementary_figure_5_130521.png
- __MACOSX/
- __MACOSX/._Supplementary_figure_5_130521.png
- Supplementary_figure_1.png
- Supplementary_figure_6_130521.png
- Supplementary_figure_7_130521.png
- Supplementary_figure_8.pdf
- __MACOSX/._Supplementary_figure_8.pdf
- Supplementary_figure_2.png
- Supplementary_figure_3a_130521.png
