# Supplementary material for: AHT-ChIP-seq: a completely automated robotic protocol for high-throughput chromatin immunoprecipitation
Source: Genome Biol. 2013 Nov 7;14(11):R124. doi: 10.1186/gb-2013-14-11-r124 (PMC4053851; doi:10.1186/gb-2013-14-11-r124)
Supplement: Additional file 2 — Optimized and final settings for Agilent Bravo AHT-ChIP protocol. [file gb-2013-14-11-r124-S2.xlsx]

## Sheet: Sheet1
Type of step	Velocity (ul/s)	Position (from well bottom)
Bead mixing	250	0.5mm for 5 mix cycles followed by dual height mix at 1mm and 3mm
Block buffer transfer	150
Block buffer mixing	250	0.5mm
Removal of supernatant	5	0.3-0.5mm
Ethanol addition	150
Ethanol removal	5	0.5mm
Antibody addition	3
Whole cell lysate addition	50
Whole cell lysate mix	150	0.5mm
RIPA solution transfer	75
RIPA solution mix	75	0.75mm
TE solution transfer	75
TE solution mix	250	0.75mm
Eluent transfer	15
Elution mix	50	0.5mm
RNaseA and proteinase K additions	15
