# Supplementary material for: AHT-ChIP-seq: a completely automated robotic protocol for high-throughput chromatin immunoprecipitation
Source: Genome Biol. 2013 Nov 7;14(11):R124. doi: 10.1186/gb-2013-14-11-r124 (PMC4053851; doi:10.1186/gb-2013-14-11-r124)
Supplement: Additional file 3 — Agilent file for automated ChIP method. [file gb-2013-14-11-r124-S3.zip]

Archive with 44 entries (41 files):
- Additional file 3/
- Additional file 3/16 antibodies.jpg
- __MACOSX/
- __MACOSX/Additional file 3/
- __MACOSX/Additional file 3/._16 antibodies.jpg
- Additional file 3/24 antibodies.jpg
- __MACOSX/Additional file 3/._24 antibodies.jpg
- Additional file 3/24b_pause_icon_up.ico
- Additional file 3/24b_start_icon_up.ico
- Additional file 3/32 antibodies.jpg
- __MACOSX/Additional file 3/._32 antibodies.jpg
- Additional file 3/48 antibodies.jpg
- __MACOSX/Additional file 3/._48 antibodies.jpg
- Additional file 3/8 antibodies.jpg
- __MACOSX/Additional file 3/._8 antibodies.jpg
- Additional file 3/96 antibodies.jpg
- __MACOSX/Additional file 3/._96 antibodies.jpg
- Additional file 3/agilent.jpg
- __MACOSX/Additional file 3/._agilent.jpg
- Additional file 3/ampurexp_cleanup.pro
- Additional file 3/Blank Plates.jpg
- __MACOSX/Additional file 3/._Blank Plates.jpg
- Additional file 3/Bravo Image-small.bmp
- __MACOSX/Additional file 3/._Bravo Image-small.bmp
- Additional file 3/chipseq_protocol_functions.js
- Additional file 3/chipseq_workstation.VWForm
- Additional file 3/clear_inventory.bat
- Additional file 3/clear_inventory.sql
- Additional file 3/collection_only.pro
- Additional file 3/collection_with_protein_and_rna_removal.pro
- Additional file 3/icon_check_small.png
- __MACOSX/Additional file 3/._icon_check_small.png
- Additional file 3/Master Blank Plates.bmp
- __MACOSX/Additional file 3/._Master Blank Plates.bmp
- Additional file 3/preblock_and_antibody_addition.pro
- Additional file 3/preblock_and_antibody_addition_5microgramAb.pro
- Additional file 3/sanger-logo.png
- __MACOSX/Additional file 3/._sanger-logo.png
- Additional file 3/Set_ChipSeq_State_Function.js
- Additional file 3/support.bat
- Additional file 3/Support.jpg
- __MACOSX/Additional file 3/._Support.jpg
- Additional file 3/wash_and_elution.pro
- Additional file 3/whole_cell_lysate_addition.pro
