# Supplementary material for: AHT-ChIP-seq: a completely automated robotic protocol for high-throughput chromatin immunoprecipitation
Source: Genome Biol. 2013 Nov 7;14(11):R124. doi: 10.1186/gb-2013-14-11-r124 (PMC4053851; doi:10.1186/gb-2013-14-11-r124)
Supplement: Additional file 3 — Agilent file for automated ChIP method. [file gb-2013-14-11-r124-S3.zip › Additional file 3/chipseq_protocol_functions.js]

// ***************************************************************
// Define functions used in protocols for chipseq
// May 2012
// ***************************************************************

// function to update form status

function update_status(text)
{
	formStatus = text
}

// function to create the incubate status text for display on form

function form_status_incubation()
{
	time = new Date()
	var hours = time.getHours().toString()
	var mins = time.getMinutes().toString()
	if(mins.length<2)
		{
		mins = "0"+mins
		}
	var secs = time.getSeconds().toString()
	if(secs.length<2)
		{
		secs="0"+secs
		}
	var incubate_text = "Incubation for "+parseInt(task.Incubationtime/60)+" mins "+parseInt(task.Incubationtime%60)+" secs started at "+hours+":"+mins+":"+secs
	return incubate_text
}

// function to set incubation time and update form

function incubate(inc_in_mins)
{
	if(formNoIncubation)
		{
		task.Incubationtime=0
		}
	else
		{
		task.Incubationtime=inc_in_mins*60
		}
	update_status(form_status_incubation())
}

// function to create the rerservation status text for display on form

function form_status_reservation()
{
	time = new Date()
	var hours = time.getHours().toString()
	var mins = time.getMinutes().toString()
	if(mins.length<2)
		{
		mins = "0"+mins
		}
	var secs = time.getSeconds().toString()
	if(secs.length<2)
		{
		secs="0"+secs
		}
	var incubate_text = "Incubation for "+parseInt(task.Reservationtime/60)+" mins "+parseInt(task.Reservationtime%60)+" secs started at "+hours+":"+mins+":"+secs
	return incubate_text
}


// function to set reserve location incubation time and update form

function reserve(res_in_mins)
{
	if(formNoIncubation)
		{
		task.Reservationtime=0
		}
	else
		{
		task.Reservationtime=res_in_mins*60
		}
	update_status(form_status_reservation())
}
