# Supplementary material for: AHT-ChIP-seq: a completely automated robotic protocol for high-throughput chromatin immunoprecipitation
Source: Genome Biol. 2013 Nov 7;14(11):R124. doi: 10.1186/gb-2013-14-11-r124 (PMC4053851; doi:10.1186/gb-2013-14-11-r124)
Supplement: Additional file 3 — Agilent file for automated ChIP method. [file gb-2013-14-11-r124-S3.zip › Additional file 3/chipseq_workstation.VWForm]

<?xml version="1.0" encoding="utf-16"?>
<velocity11 file="Form_Data" version="1.0">
  <Property name="UseGlobalContext" value="1" />
  <Property name="RestoreDefaultsOnLoad" value="1" />
  <Property name="ShowLogInFullScreen" value="1" />
  <Property name="FormBackgroundColor" value="-1" />
  <Object type="ToolboxLibrary.MainContainer, Toolbox, Version=1.0.4141.41937, Culture=neutral, PublicKeyToken=null" name="mainContainer1" children="Controls">
    <Object type="ToolboxLibrary.OperatorConsoleStatic, Toolbox, Version=1.0.4141.41937, Culture=neutral, PublicKeyToken=null" name="operatorConsoleStatic9" children="Controls">
      <Property name="TabIndex">142</Property>
      <Property name="Name">operatorConsoleStatic9</Property>
      <Property name="Size">89, 12</Property>
      <Property name="Text">Layout displayed</Property>
      <Property name="Font">Tahoma, 7pt</Property>
      <Property name="UseCompatibleTextRendering">True</Property>
      <Property name="ForeColor">192, 192, 192</Property>
      <Property name="Location">48, 721</Property>
      <Property name="DataBindings">
        <Property name="DefaultDataSourceUpdateMode">OnValidation</Property>
      </Property>
      <Parameter Name="JavaScript variable" Description="The variable whose value is displayed in this field" Type="1" Value="" ValueToDisplay="" Hide_if="" />
      <Parameter Name="Always use global context" Description="If checked, the variable above will always be retrieved from the Global context" Type="0" Value="0" ValueToDisplay="" Hide_if="" />
      <Parameter Name="Display string" Description="The string to display in the static text control" Type="1" Value="Layout displayed" ValueToDisplay="" Hide_if="Variable(JavaScript variable) != Const(&quot;&quot;)" />
      <Parameter Name="Border" Description="If the static text control is to be drawn with a border around it" Type="0" Value="0" ValueToDisplay="" Hide_if="" />
      <Parameter Name="Font size" Description="The point size of the font used to display text in this field" Type="8" Value="7" ValueToDisplay="" Hide_if="">
        <Ranges>
          <Range Value="1" />
          <Range Value="72" />
        </Ranges>
      </Parameter>
      <Parameter Name="Font color" Description="The color of the font used to display text in this field" Type="32" Value="12632256" ValueToDisplay="" Hide_if="" />
      <Parameter Name="Enabled" Description="" Type="0" Value="1" ValueToDisplay="" Hide_if="" />
      <Parameter Name="Value" Description="" Type="1" Value="Layout displayed" ValueToDisplay="" Hide_if="" />
    </Object>
    <Object type="ToolboxLibrary.OperatorConsoleStatic, Toolbox, Version=1.0.4141.41937, Culture=neutral, PublicKeyToken=null" name="operatorConsoleStatic6" children="Controls">
      <Property name="TabIndex">141</Property>
      <Property name="Name">operatorConsoleStatic6</Property>
      <Property name="Size">88, 11</Property>
      <Property name="Text">Protocol Selected</Property>
      <Property name="Font">Tahoma, 7pt</Property>
      <Property name="UseCompatibleTextRendering">True</Property>
      <Property name="ForeColor">192, 192, 192</Property>
      <Property name="Location">48, 709</Property>
      <Property name="DataBindings">
        <Property name="DefaultDataSourceUpdateMode">OnValidation</Property>
      </Property>
      <Parameter Name="JavaScript variable" Description="The variable whose value is displayed in this field" Type="1" Value="" ValueToDisplay="" Hide_if="" />
      <Parameter Name="Always use global context" Description="If checked, the variable above will always be retrieved from the Global context" Type="0" Value="0" ValueToDisplay="" Hide_if="" />
      <Parameter Name="Display string" Description="The string to display in the static text control" Type="1" Value="Protocol Selected" ValueToDisplay="" Hide_if="Variable(JavaScript variable) != Const(&quot;&quot;)" />
      <Parameter Name="Border" Description="If the static text control is to be drawn with a border around it" Type="0" Value="0" ValueToDisplay="" Hide_if="" />
      <Parameter Name="Font size" Description="The point size of the font used to display text in this field" Type="8" Value="7" ValueToDisplay="" Hide_if="">
        <Ranges>
          <Range Value="1" />
          <Range Value="72" />
        </Ranges>
      </Parameter>
      <Parameter Name="Font color" Description="The color of the font used to display text in this field" Type="32" Value="12632256" ValueToDisplay="" Hide_if="" />
      <Parameter Name="Enabled" Description="" Type="0" Value="1" ValueToDisplay="" Hide_if="" />
      <Parameter Name="Value" Description="" Type="1" Value="Protocol Selected" ValueToDisplay="" Hide_if="" />
    </Object>
    <Object type="ToolboxLibrary.OperatorConsoleStatic, Toolbox, Version=1.0.4141.41937, Culture=neutral, PublicKeyToken=null" name="operatorConsoleStatic67" children="Controls">
      <Property name="TabIndex">140</Property>
      <Property name="Name">operatorConsoleStatic67</Property>
      <Property name="Size">260, 12</Property>
      <Property name="Font">Tahoma, 7pt</Property>
      <Property name="UseCompatibleTextRendering">True</Property>
      <Property name="ForeColor">192, 192, 192</Property>
      <Property name="Location">154, 721</Property>
      <Property name="DataBindings">
        <Property name="DefaultDataSourceUpdateMode">OnValidation</Property>
      </Property>
      <Parameter Name="JavaScript variable" Description="The variable whose value is displayed in this field" Type="1" Value="formProtocolDisplayed" ValueToDisplay="" Hide_if="" />
      <Parameter Name="Always use global context" Description="If checked, the variable above will always be retrieved from the Global context" Type="0" Value="0" ValueToDisplay="" Hide_if="" />
      <Parameter Name="Display string" Description="The string to display in the static text control" Type="1" Value="" ValueToDisplay="" Hide_if="Variable(JavaScript variable) != Const(&quot;&quot;)" />
      <Parameter Name="Border" Description="If the static text control is to be drawn with a border around it" Type="0" Value="0" ValueToDisplay="" Hide_if="" />
      <Parameter Name="Font size" Description="The point size of the font used to display text in this field" Type="8" Value="7" ValueToDisplay="" Hide_if="">
        <Ranges>
          <Range Value="1" />
          <Range Value="72" />
        </Ranges>
      </Parameter>
      <Parameter Name="Font color" Description="The color of the font used to display text in this field" Type="32" Value="12632256" ValueToDisplay="" Hide_if="" />
      <Parameter Name="Enabled" Description="" Type="0" Value="1" ValueToDisplay="" Hide_if="" />
      <Parameter Name="Value" Description="" Type="1" Value="5  - AMPureXP cleanup" ValueToDisplay="" Hide_if="" />
    </Object>
    <Object type="ToolboxLibrary.OperatorConsoleStatic, Toolbox, Version=1.0.4141.41937, Culture=neutral, PublicKeyToken=null" name="operatorConsoleStatic47" children="Controls">
      <Property name="TabIndex">139</Property>
      <Property name="Name">operatorConsoleStatic47</Property>
      <Property name="Size">260, 11</Property>
      <Property name="Font">Tahoma, 7pt</Property>
      <Property name="UseCompatibleTextRendering">True</Property>
      <Property name="ForeColor">192, 192, 192</Property>
      <Property name="Location">154, 709</Property>
      <Property name="DataBindings">
        <Property name="DefaultDataSourceUpdateMode">OnValidation</Property>
      </Property>
      <Parameter Name="JavaScript variable" Description="The variable whose value is displayed in this field" Type="1" Value="formProtocolName" ValueToDisplay="" Hide_if="" />
      <Parameter Name="Always use global context" Description="If checked, the variable above will always be retrieved from the Global context" Type="0" Value="0" ValueToDisplay="" Hide_if="" />
      <Parameter Name="Display string" Description="The string to display in the static text control" Type="1" Value="" ValueToDisplay="" Hide_if="Variable(JavaScript variable) != Const(&quot;&quot;)" />
      <Parameter Name="Border" Description="If the static text control is to be drawn with a border around it" Type="0" Value="0" ValueToDisplay="" Hide_if="" />
      <Parameter Name="Font size" Description="The point size of the font used to display text in this field" Type="8" Value="7" ValueToDisplay="" Hide_if="">
        <Ranges>
          <Range Value="1" />
          <Range Value="72" />
        </Ranges>
      </Parameter>
      <Parameter Name="Font color" Description="The color of the font used to display text in this field" Type="32" Value="12632256" ValueToDisplay="" Hide_if="" />
      <Parameter Name="Enabled" Description="" Type="0" Value="1" ValueToDisplay="" Hide_if="" />
      <Parameter Name="Value" Description="" Type="1" Value="ampurexp_cleanup.pro" ValueToDisplay="" Hide_if="" />
    </Object>
    <Object type="ToolboxLibrary.OperatorConsoleImage, Toolbox, Version=1.0.4141.41937, Culture=neutral, PublicKeyToken=null" name="operatorConsoleImage4" children="Controls">
      <Property name="TabIndex">138</Property>
      <Property name="Size">212, 61</Property>
      <Property name="Image">
        <Binary>iVBORw0KGgoAAAANSUhEUgAAAM0AAAA8CAYAAADFcj7VAAAAAXNSR0IArs4c6QAAAARnQU1BAACxjwv8YQUAAAAJcEhZcwAADsMAAA7DAcdvqGQAABD3SURBVHhe7Z07q7RJEcc3M/cD+A2MzQwFwchAEDMDg40M13xFEMRgAwUXBPE184KbrCCr4AV2QXERvAWiggauyZssgsHx/Q3nv5Rld1X15XnmvGdnYDhz5ulrdf3r1tU9L3zg41+62/H+6Bd/ePfpJ2+Gb8p88JNfGe7vUy9/74736jjvTnq98/Tdu3f//Z9Lb/zV55O6v3VzMAVeWGVE6n/k89+6e/FHv+++P/uDty9lZvr68Oe+cffTP//r7sVXXp+qb/s8mJbvNQ/Av/7ary7/v/zk55ex316PhwLLoEFzAIoeaD7xtZ9MaReYXYB56x9Pb6A5gefQkG/94e+H9fS3fz49tP3DBu4aXgYNoGgBBlPtQ595ZVo7fOyl71w0DIC5geYcdkA7HqkVafvI9s+h0t3dEmjQMi3A4LvMmGLUoc0vPPnle2ARaADRbJuq1yIq/sYbb//l//yO3/31nTve9qWy+o7nr77+m7tv//i3d0hRvTLzDGlOPd62D7Xnv7f9fv8Xf7yYftIIPKN/X0djUXnm2Hup/ZdefePiO1KW+fA9/agPvu9pIz2jD+pqfqrPc/mmtuxZjL6znyXQoEksaHZrFwEGjTMTQPAg64GGtmEu+8IHwzy0Lxab73lRnnpiBD4LAD3QwHyA39ajLK+vfvfN//meseMP8aJd/kdK07+CIoCFMdoxWDDRF8+pd1mrjm8Fk9MuZXjzmfnRL/XVDqCCBp4ujJHx8Yz+NT/6oyzt+PYjEO9k8CPa2gYaADPL2CwUDCKQ+L9onlUtQ/3eC6aDIfSCiVhs5mM1CGUYJ9KWZ3bh+V4A6IGG+jAg9e1LjGb9Cfsd5QUa1UOSMwYBi+/tGOgLRlXkjjagc8Ss3jwTWC1tMtAAFDsmO8+befaMCaVpZgFzMe+eEdn6Lh4wkuhHggZGYC56seiKeikKxjPKwEh8B/PbF+BijDBpCzR8z3xbjjblW1pATCbQ2Lq2P42DeTAu9eW1J+1ZAHgh0gONBXkGGujGGKywUT830NyDhsjZjMMPYS/q/N7Rb/2VNN0BmEjTWEDoMwwK0wkc/C+zROYOz+ybPmCwFmgktVvajnYxz/yL+UszqW2rDS3Q+V6gEaDQNHZ8kYlG/RZoWn1E5hmAhT4SiBY8N9Dcg2bU6e85+h40X37t11tMsuo+DQsK4wIOMYokNn+RoJLSlIUZKevfMN8u0EijSdNYiQ8zZqAB9H58LQ0gIO4AjQU1dGCMGvcNNPeRLkBTBQ5EjEwxgLNrI7OlnXo+Dd9Lq1hw8D3gwOFGass8grla0lbtR+ZZy6eAmeQPeR8AoI6CRmBn3COvCmisULEAUSDA9wedNI4baO7Tb7SxGe34KxoTmWI8++bP/nRhxl3mWCV6pkUWoynaY6WvIj/6Tk61NamoLyneCwQASN8+9TDdfARPvhzPRkHDOAEbfVnNQltRSg/moAUv5b028/6SfDiBxvYnOsm3Ukh7BMgPsexS9Mzv03iNw6KxEBlYjtQuVfNMZlXLwYdxvAMtH4dnirQxV7WjzwBLdWEwPkM36ihcLH9E36lNMZuYz5pnfPbajjFZprd9qc0INDL5FKZWyNkzLppDc6Bd5kgdtKj8PdHEBjgUEez5cA8RIK0xLYHmEgZ1OWeKpEGsDCxnaJcR0MwsGswb+Qm9NqnTqkd7PiQ9My6rQemn2qbVmFG/KtcCYeXZypyuXXcZNDaNBlMNbYOZlQEG7bIjc3nElLs2sW/9Pw4KLIPG7tVkey4CErb9TJh6BCCjgYDHsZy3WZxBgWXQKBu5lS/mtQ12/pGOfgaqMwh66+PxU2ALaDCzInNMptg1AZNtbj7+pb7NcBcFlkGDmRXtvWCK4ecoNI0PdA3TbBQ0ytTVHop21pXyQsSI6FbVwWbBKEsd6rbaJdrlM6ajQIIyse3fVnCBqJXSguw8Lvl+C+dn1C40UbvaJPYZ4sy9NV5fLmJspTBZ2tn1qM5FYX4/nhbtWC9tZjNH1m4ZNOzct7QMwQAdge4dH5hN8MzMsN7ziqSBSKOnTP1ehu2HhYE5R9vU3lZvzCxka542ZK48sYxe1BlhXmhUsRpsDhobp7PrUu2P9hUCj0LrtNcaiw3Xa0vBl2NOS6C5JCC63DHtuVxi/cERaJ6tHIPOGGE0EGA36Ubb7oEGwo+25cv30vkj0Cj/a6Rvn7XdAyvacLRd6DADmpU18ZvIdj4ZaLSf1BNKS6BhYBY0DMaaXjyPjkILVKvncKqLGGmaHhNW2tYZG98+kr5SPyvTSuaMQDPK2Oof4ETmJuPIxtp6rqMfI5oGwIxqZ9++PeNUBQ39Ru7DsqaxoMEca5lbfNc7Eu010extNdWF7IFmlblbeWP0pczm6vh65fy5HtrugWbVX+wdHVilUWSKt9ZlRYhZOrYEWqRpMKWj9doGmsqZFwCGRrmmydYDTSbRAIUcfxx1OfKy63smVAs0SlHBXIFuao8+IsbyfYwwlU57Kus4YgrG4P2BTPqqvZF+7Bj8uvSYWnXkkIt+OorQm5fX1L32aTcTOltAgw+TdeSRXzHZ0E6rEtrXb4FGZ096ffmDXL4N6vecaNs2C5s528r1ao3FM3MFNBdLwEXHlP8W0dZnYmdmWS+QUBGmjMO/ekGG1rF01dWR7Z55WDHPepaScgJ5vgU0M6kwVZNtN3BaoInMjp6vUonCKcQcOaSj47HMnIGmZdLZ/iLt6o8rR5Eyns1EqnqaJgqeZPcK6Bh6Czi2bqbJqA/9sAbs3PjM+JYCATqdVwk/tibCwmVaZydwWkwaEdBnPFfBonIQOWKoXns9za3M6cinEZ2zszTRvK0pmPllGSMzVugYaTZLh14Qo+c3ehr26ltfrQKaaF5LoIEQmGd0sLLnkoGnesgtM+dGJTvtVZhiFExZ+Z72thog0jT+yECrP53RadHMCosoVFzVxBmT2vH1BHBmJquNHsjtWLPx9HxU9bEEGh89G/FtWuHBKMq2Akr1NePTUFenN2e0RgQQHQPwO9M90FhpGYEmujzDjqe3XhY0UT+9W2f8nKFbRdNE5UYyL3q8ovXLQJP5nttAw36NLnbIJH70vBdlyyJclT57DJyZD2qbxYChMX1GAYSjikNNfR3QqozZlrESMGLmqlTuSXULmojuI1o4MuG1LpE/o7vdKn97oBEYItBE2R1bNE0rIwDw7LinzGudHSZaDzQzO/fM3foYvbYBy0ywpAWoKmiqOVgV0ETMnklkS5NIMKlcpgFGhYwvL2ES9VPxnZY0DYPq5Z7N5HD5SQIU7escCRoWLQur9hYMIve0TjXkWmWGKmiqJ0kroIlM7mo/0DcSHAINQqhKi5lyEnLVIEhPEC6DJstyBlSz0TUII+AcaZ5ZSTczVnuTpdpa3UFf0TRV+/9M0FQ0zdGg0SZnBJqKn7YMGjnK2XkaXfIwIyF2pddkUSsLnmyX2c/D30wTSWiF6lk83TajoAB/e/5KVdPsBE0kRKpmIHSNhJ7ojq84wx/VOgJEBJpWnp/nmy2gYdDZQTQFCmY0Bkw2U88TswoaWw4CV3wSG+aNwrS6MTMaS6+/a4Amoru9sjejbSX3LNLOrYsZR7+TORmBpjKnbaARcLLLAAEPJttIeHrkQsJKaDNb4NZz3XwftS/fpmeKMOdK1K3HqNcATSQwKk4ztMw2SEXvKKVpxH/K1vdBgQaGgjF23nUGAxEMODoQkBGa59GGIHNXNKknVSv7J9FexTVAE2X9Zqk6oml2VMHSvidMKxqgsoaUeXCgkSRGCmUXnGd7O2dGz6oEz0KwEbAqCx+ZdtcATRbQyLQNGiLbmLa07/lzWY5bdf0eNGgAD8Sq3FLT2tuxgHkomgaCRwygS/l6JlwWmdFNmlF4W8wRbW7uDARkc2asvf2q6kEy70NW5l8FCaCvHg2g34pg2+rT9CaLlKhcIKj70FrpNEcGAjAfIGzGbJmpooXsAQvTo2eb03eWmWCl+pmgyTKq5c/CoMwPB11X1VYiWx4Akb8LDbJ1AqyYYKKnzyV7sOZZi1g9k033CnjtYg+sZSp+ZnG0WCKuzksADggLE/DWT15EfVRNJ90Lrfb5Ww1vXws0FROrQv9eGQ+aLDNAIXtC1Foj6ihNyfPKcw0amWxMQlE2Imn2iqfdP3xrF6qn0mc2NG27LJJNKdGvAMwyUmXT8UxNA91W9lAQFJV9mopvM0PT5x40mjSEBCzZ/QGzP03YIm4PNCPh71a7LZs+O2veW3zG0pO01ezjzHwRHSrgtDTLomC9OWWJvK11wcTKzNUqgB4NaDLtgsYBMNnZ+SrhKNd7jbThy/Ycx5nrhwCMNuxaY7IbqGdrGtFuRBhIAFC3kkbTWp9ZoFr6+VD/c+XTMBHUdOWCDTSQIm87sqZ7oKleGuGZGDBXsnwBVUWTWQe3t8ln09avBRoYm3nTf29erLEPrETn/rNImH53Z1S4MQ6sAL+h/NyABgJXwKLwst8grTBeRtRocWBUiKmfFUcy6kIF/vI/jIJtXzV/bH/6wSPbrm658RE1FlkOrv1rc71g3FYZvqtkHTA22mu1UREGmhu0UDv8bfUdbdhWzq/Yvlgj/aIaoNAa6SacytW+jLlHu0rmwSkhZ+3qZ9c3oV100MsngFbyv1ZAk0m72/N5CkQbpKv3MMyPar7moaCpapfW9bQQ0+ax3UAzv8jXrrnjaPa152D7Pww00Z6LNI5+Oa23B4PqVSrOjkhKRHj6mjG7ojYxMSv5Zg+JIXaPJQu/V49m7x7XSnvbQVPVLjLFMpNKEZijfZqWwzhKWJxfe25efofagUGyq5V8n9pcHR3LEeXRGLyrPg/+QbQHVs36PmIuK21uBQ0EyvwWtMvoZiLEraRyZABcIVSlLtowkpzMIcs/8/3od2Uq/R9dxmp7PiNoWtqZ7xAgWRZH5cDX0XOaaX8baCrO/mx6PyHno0EjTaNIENIU00rRGBGXSBBlGQ/PAAkSldDyRWg8+57Puq5W0Syl4uCb8VlayEttRfHoj3KUh0H5rOgZZQQmfwvkDBNU6/R29RVdVGQwE14835m1XB3/rnJbQJMBZuXXz3Qi9GjQoM2QkPoBJsX4AQjPpCEYB88ws3gLAEo2Zbx8FpAoD9DULoylXyATwOxiKtGQ7yhHefrjMwAEZDZ/TaDaxRBROztMZKVSjRyVPmNuI30sg+aSPNf58Sb2ZUZNMSulYCqFns8EjT9cBSNrP4G/vfu+vHkGoHwip78l02cUWNAIOLYNgdIust15H1n80bIVDZKVgbYj96WNjvGM8sug6UXJZk0xEd2fwzkTNH7vQDv0LIgu+2tJyjNA0zotKVPxSIbJTq1mYJFJ9jxrGNF3GTT+AvMZR98SvHf25uh9Gmue+dOIFjT6qQptwtod5KNBI8ZlrPatVPkjQUPb8vNGrQeZs0eP76z2l0DjTbMV7ZKd8txhT2f2unyaCDRqQ1ct2STKGdD4CBJ+ktV0NnqmdJRKqsfRDMQYdCqSgAjaTlfG6lCfgiRHj+Xs9pdAcwkF3/szK4CBSaL7BI5M2BTBq5rGLpCYWBGwUdCI2WybMF8PNJRDaleO5J7NSO+n/raAZvY3ZGDU7Bj0zqtdd2gaxqO9CbSE3aBD0ioDAED5QICSQRmHkgYv92Hf/1qZAg4WNETvdIMnbaKJqKP9IO2JvJ+Y9tpzXQbN7CExGAPAsPi9t8K9FSezUiYitlLzYUqf+qLz+woEyJ9gDtaxRVtirimapSO46lc/D8hzmWUASXUYg7J4VUc/i6cwM99rT0jjyG6EuTaTPbb+/wvM4oXncpFY0wAAAABJRU5ErkJggg==</Binary>
      </Property>
      <Property name="Location">856, 5</Property>
      <Property name="TabStop">False</Property>
      <Property name="Name">operatorConsoleImage4</Property>
      <Property name="DataBindings">
        <Property name="DefaultDataSourceUpdateMode">OnValidation</Property>
      </Property>
      <Parameter Name="JavaScript variable" Description="If the filename of a valid Image file is assigned to this variable, the displayed image will change to it" Type="1" Value="" ValueToDisplay="" Hide_if="" />
      <Parameter Name="Always use global context" Description="If checked, the variable above will always be retrieved from the Global context" Type="0" Value="0" ValueToDisplay="" Hide_if="" />
      <Parameter Name="Image file" Description="Select image file to display" Type="9" Value="C:\VWorks Workspace\Forms\ChipSeq\Supporting Files\sanger-logo.png" ValueToDisplay="Image Files(*.jpg;*.png;*.bmp)|*.jpg;*.png;*.bmp||" Hide_if="" />
      <Parameter Name="Enabled" Description="" Type="0" Value="1" ValueToDisplay="" Hide_if="" />
      <Parameter Name="Value" Description="" Type="1" Value="" ValueToDisplay="" Hide_if="" />
    </Object>
    <Object type="ToolboxLibrary.OperatorConsoleGroup, Toolbox, Version=1.0.4141.41937, Culture=neutral, PublicKeyToken=null" name="operatorConsoleGroup8" children="Controls">
      <Object type="ToolboxLibrary.OperatorConsoleCheckbox, Toolbox, Version=1.0.4141.41937, Culture=neutral, PublicKeyToken=null" name="operatorConsoleCheckbox1" children="Controls">
        <Property name="Size">321, 24</Property>
        <Property name="UseCompatibleTextRendering">True</Property>
        <Property name="Text">Disable incubations (testing only)</Property>
        <Property name="Name">operatorConsoleCheckbox1</Property>
        <Property name="UseVisualStyleBackColor">True</Property>
        <Property name="Location">33, 21</Property>
        <Property name="DataBindings">
          <Property name="DefaultDataSourceUpdateMode">OnValidation</Property>
        </Property>
        <Property name="ForeColor">0, 0, 0</Property>
        <Property name="TabIndex">126</Property>
        <Property name="Font">Tahoma, 10pt</Property>
        <Parameter Name="JavaScript variable" Description="The variable whose value is displayed in this field" Type="1" Value="formNoIncubation" ValueToDisplay="" Hide_if="" />
        <Parameter Name="Always use global context" Description="If checked, the variable above will always be retrieved from the Global context" Type="0" Value="1" ValueToDisplay="" Hide_if="" />
        <Parameter Name="Read only" Description="If checked, the operator may never alter the value of this field" Type="0" Value="0" ValueToDisplay="" Hide_if="" />
        <Parameter Name="Data entry" Description="If checked, anything the operator enters in this field may be saved" Type="0" Value="1" ValueToDisplay="" Hide_if="Variable(Read only) != Const(0)" />
        <Parameter Name="Default value" Description="The contents of this field when the form is initially displayed" Type="8" Value="0" ValueToDisplay="" Hide_if="" />
        <Parameter Name="Caption" Description="The string to display in the button" Type="1" Value="Disable incubations (testing only)" ValueToDisplay="" Hide_if="" />
        <Parameter Name="Font size" Description="The point size of the font used to display text in this field" Type="8" Value="10" ValueToDisplay="" Hide_if="">
          <Ranges>
            <Range Value="1" />
            <Range Value="72" />
          </Ranges>
        </Parameter>
        <Parameter Name="Font color" Description="The color of the font used to display text in this field" Type="32" Value="0" ValueToDisplay="" Hide_if="" />
        <Parameter Name="Enabled" Description="" Type="0" Value="1" ValueToDisplay="" Hide_if="" />
        <Parameter Name="Value" Description="" Type="1" Value="0" ValueToDisplay="" Hide_if="" />
      </Object>
      <Property name="TabIndex">135</Property>
      <Property name="Font">Tahoma, 10pt</Property>
      <Property name="Size">398, 56</Property>
      <Property name="Text">Testing</Property>
      <Property name="UseCompatibleTextRendering">True</Property>
      <Property name="ForeColor">0, 0, 0</Property>
      <Property name="Location">16, 451</Property>
      <Property name="DataBindings">
        <Property name="DefaultDataSourceUpdateMode">OnValidation</Property>
      </Property>
      <Property name="TabStop">False</Property>
      <Property name="Name">operatorConsoleGroup8</Property>
      <Parameter Name="JavaScript variable" Description="The variable whose value is displayed in this field" Type="1" Value="" ValueToDisplay="" Hide_if="" />
      <Parameter Name="Always use global context" Description="If checked, the variable above will always be retrieved from the Global context" Type="0" Value="0" ValueToDisplay="" Hide_if="" />
      <Parameter Name="Group name" Description="The name of this group" Type="1" Value="Testing" ValueToDisplay="" Hide_if="" />
      <Parameter Name="Font size" Description="The point size of the font used to display text in this field" Type="8" Value="10" ValueToDisplay="" Hide_if="">
        <Ranges>
          <Range Value="1" />
          <Range Value="72" />
        </Ranges>
      </Parameter>
      <Parameter Name="Font color" Description="The color of the font used to display text in this field" Type="32" Value="0" ValueToDisplay="" Hide_if="" />
      <Parameter Name="Enabled" Description="" Type="0" Value="1" ValueToDisplay="" Hide_if="" />
      <Parameter Name="Value" Description="" Type="1" Value="Testing" ValueToDisplay="" Hide_if="" />
    </Object>
    <Object type="ToolboxLibrary.OperatorConsoleGroup, Toolbox, Version=1.0.4141.41937, Culture=neutral, PublicKeyToken=null" name="operatorConsoleGroup7" children="Controls">
      <Object type="ToolboxLibrary.OperatorConsoleButton, Toolbox, Version=1.0.4141.41937, Culture=neutral, PublicKeyToken=null" name="operatorConsoleButton1" children="Controls">
        <Property name="Image">
          <Binary>iVBORw0KGgoAAAANSUhEUgAAABgAAAAYCAYAAADgdz34AAAAAXNSR0IArs4c6QAAAARnQU1BAACxjwv8YQUAAAAJcEhZcwAADsMAAA7DAcdvqGQAAAaYSURBVEhLjZZ5UFRXGsUfrpOyMjUzVUkls1aZihY7TTfQTQOBoCiOuDBaLMEFjGOUaIiiNIpARCIIOIDsEkRBFoNhxEEH48SJBmEA2UQWBVoQ2TooQQGV5TcXrYyZlEX5qm69P+6rc+53vnPP9yRpmodJxDOB7ocH1HU3c0FbQs71LJp6GunV9YsdsTs5yXQYL92bEMhDY48o7jhPUH0g/jc1aNr3sqvFlx3arXi1+7Cmfi1uV51JrTnM/RGdoBp7NaIJ8WFVby0Hag+S3hHHkbvxRNyJJvJuNOF3w9l9R8OWzh14tW3Aq8mdlfXrsbuiIuN2Bk/Gn05PMlVyVnMhsV1HSNfFk9aTTMZAAsl9yUT3HuVg/+eE9QWhadmBRuvP+gYfXNtWsaJ2GbJ6Kz644sPo+PjLSaa0zqo9Q1p3BikPkzj14CR5AwXs+ac3afcySRvIJ747jr91hBDTeZCA5kD8bu1ma6UnK9r/zNIqR9Q1KjZe/pCx8Z/JNSnAr3fUktiRRKYuicL+IvKGznH+4UVMghfy1uY/cKgunlP3c0kSJId6wvHv2sOWjo/w0H7IinpPHOtscbhmgfKSOUHfBjI58ZPmD0085POaCE73pHF8MJuikRK+6y/lyuQVTEOs0fOYiZ6bhFuGJ190nSROl0DQvSD2dATgfWsL7o3uODYuw7buPYwqzTAqllNxr/y5VFO6F2m/4mRnAgm6NM4MF1M8epFrE1e5NVSNRZA1UoiEXpTEbC+JBVvns6spgCDRiwNNQfi2bGRT4zpW1bkir1ei+M6U9wuVeOV4CV0mkKa0D6z3J7FX6P59JkUDX3Jp/DIVo7W0jDVi8pmcOQF6SMkSUoIec/zmMcvtNdYUuhLY+THbWrzZJNzk2OyMQ81iLEtNMT9njipNxoOh+0jdA12EtAURfy+RE33HKbyfxzlRxbXhSupGq5GFOCIFSMxLkZibJohSZzPrwCxmuEsYagxYd2MTG5o9WN7ghH35IgyrLTA7b4t5spqzrf9Gutp2lYPdIRztEpbsP07eYI6QqYArj65SPlKOTYDVMwIp9TnBj0uKnYu0YzaS9yxsC11wFj1YVGmPrMwAxZn5OKQvJPjvHyN92fIVmk5/Yu7EcrQ7hVRdKqeGMjk3UMSFwRLe0fz2GcHM5BfgP5L8Im4Or2kEucc8fpPxNpb/USO/rER+Vs67qQbszAlAym8qwL/zU8K1EUTdO0JcXzzHfkghT5dD/uDp/xHMSZn7fxVMkcwUSy9dwr3YBauzf8T8XwtQFcuwzDJiYZIxn5wMRCppvMj2O77sbttLcGcokT2RRPVFkdybSsr3SS8lkBJERUkSb2S9zaneSPIfJuBS64T8mgMGFyywOKHGPFpBeO4+pHZdO5ubN7FNu53dHTsJ6wglrCuMw13RHBbR8O4efaQ9ElMVSMeEVeNEL4RcK8uXUDJ2gtAef5beWMSCKiOU36gxytdHlizHNMKEnPJspMdPR1lT5sqG295sb/0rmqZd7OsIZl9rCMFdAbyz808vbJop8esv3uRQp4a8J7H4Nq3DrtEJywoFVmUK1AWWyHIEeLQcq2ATbnbeFvdAZH5kcygetZ580LoOb60PW1o/5ZMWf3y7Nj8jmLFLNDhRD/OzCygaTiBJF8Papr+wtMECx0o1FgLc5GsZ8mxrLGJlmEXrYx+6mKdjj5/f5vZBLUsrVrH61nLcxY30al7PR03ebLzly+/9f8mMsNfxrdlA2eN0dtz1w6llLe/VvY9aeF5ZZiyaa4RRgRqDYzIUMWLtlHO+6tyLVJ0aXBE3wlhU5YRL8xJxupUsv7kat2pPfnfwdbZdWE3GoziWNXqxuEJkTpkNNpV2GFcIzS/rIz9jj2G6AodIOcr9xnilbObx2M9mw8jwI1zKXVBWO2FXrcSh1h7nhsX8Ku8N5GVyVPUqrBssUdTKsL6uQFVmhdk/DDHOVWKSrsYpwg7TwPlYhlrRprvz8pmgGxnGuXSJiF0VpjXGgky8RQzLqxTIyg1RlZog/8YU0wuikYWW2GRbYJegxvSIGZYhZig/sxUpWj/9VBsYHcSvdDvWws/mlwWAiF7DS6KCiypUhRaoc8XJ86xRJCpQxAnXHDZCtlcfjxR3Wvu0rzaXx0TCfqstwzV3EabCesY55hhnixOmGGGZaY5JjL5o5nMr2h5YwpnSHKH56KuB//Q3Y2JijLbeFk5X5rP/4n7UUXbYhNvjk+1H4tfHaLrbIKz4ZFrg/wJq3dW0oqZZvAAAAABJRU5ErkJggg==</Binary>
        </Property>
        <Property name="UseCompatibleTextRendering">True</Property>
        <Property name="UseVisualStyleBackColor">False</Property>
        <Property name="Font">Tahoma, 10pt</Property>
        <Property name="BackColor">240, 240, 240</Property>
        <Property name="Size">139, 36</Property>
        <Property name="TabIndex">136</Property>
        <Property name="Text">Start Selected Protocol</Property>
        <Property name="Location">33, 23</Property>
        <Property name="DataBindings">
          <Property name="DefaultDataSourceUpdateMode">OnValidation</Property>
        </Property>
        <Property name="Name">operatorConsoleButton1</Property>
        <Property name="TextImageRelation">ImageBeforeText</Property>
        <Property name="ForeColor">0, 0, 0</Property>
        <Parameter Name="Script" Description="The JavaScript to execute when this button is pressed" Type="31" Value="&#xA;// setup paths to files&#xA;&#xA;form_formpath = &quot;C:/VWorks Workspace/Forms/ChipSeq/&quot;&#xA;form_protocolpath = &quot;C:/VWorks Workspace/Protocol Files/ChipSeq/&quot;&#xA;&#xA;// form not updated correctly&#xA;if(formProtocolDescription == formProtocolDisplayed)&#xA;{&#xA;// clear inventory&#xA;run(form_formpath+&quot;supporting files/clear_inventory.bat&quot;, 1)&#xA;&#xA;// select runset function based on file type&#xA;&#xA;if((formProtocolName.split(&quot;.&quot;))[1] == &quot;pro&quot;)&#xA;{&#xA;runset.appendProtocolFileToRunset (form_protocolpath+formProtocolName, 1, &quot;&quot;,&quot;chipseq_workstation.VWForm&quot;)&#xA;}&#xA;else&#xA;{&#xA;runset.appendRunsetFileToRunset(form_protocolpath+formProtocolName,&quot;chipseq_workstation.VWForm&quot;)&#xA;}&#xA;}&#xA;else&#xA;{&#xA;print(&quot;Form not updated correctly&quot;)&#xA;}&#xA;&#xA;" ValueToDisplay="" Hide_if="" />
        <Parameter Name="Always use global context" Description="If checked, the Script above will always execute in the Global context" Type="0" Value="0" ValueToDisplay="" Hide_if="" />
        <Parameter Name="Icon" Description="A graphical image file to display in the button" Type="9" Value="C:\VWorks Workspace\Forms\ChipSeq\Supporting Files\24b_start_icon_up.ico" ValueToDisplay="Image Files(*.jpg;*.png;*.bmp;*.ico)|*.jpg;*.png;*.bmp;*.ico||" Hide_if="" />
        <Parameter Name="Disable when running" Description="the button is disabled whenever a protocol is running" Type="0" Value="0" ValueToDisplay="" Hide_if="" />
        <Parameter Name="Caption" Description="The string to display in the button" Type="1" Value="Start Selected Protocol" ValueToDisplay="" Hide_if="" />
        <Parameter Name="Font size" Description="The point size of the font used to display text in this field" Type="8" Value="10" ValueToDisplay="" Hide_if="">
          <Ranges>
            <Range Value="1" />
            <Range Value="72" />
          </Ranges>
        </Parameter>
        <Parameter Name="Font color" Description="The color of the font used to display text in this field" Type="32" Value="0" ValueToDisplay="" Hide_if="" />
        <Parameter Name="Background color" Description="The color of this button's background" Type="32" Value="15790320" ValueToDisplay="" Hide_if="" />
        <Parameter Name="Enabled" Description="" Type="0" Value="1" ValueToDisplay="" Hide_if="" />
      </Object>
      <Object type="ToolboxLibrary.PauseResume, Toolbox, Version=1.0.4141.41937, Culture=neutral, PublicKeyToken=null" name="pauseResume1" children="Controls">
        <Property name="Image">
          <Binary>iVBORw0KGgoAAAANSUhEUgAAABgAAAAYCAYAAADgdz34AAAAAXNSR0IArs4c6QAAAARnQU1BAACxjwv8YQUAAAAJcEhZcwAADsMAAA7DAcdvqGQAAAQBSURBVEhLlZb5a1R3FMXzvyjuCy7ggvsuKGgUcQNXRHEX9yWC+4pLwBUVRZG+GJAE01IqksbpD1NiWzLSVm2TtDU0pbY2aWsKqZ+e830zocmb2HTgkOF9591z77nn3m8KCrrweVpRQfr2baouXQrwdz973dBAF17P/5NXtbWk9u6lctYs2LYNNm+GtWth5UpYtAgKC6kbO5bUmDE8e/To/xGlT5ygbt06OHw4xqFDsH8/7NwZE61aBYsXw+zZMGUKDB9Oeto0mhob/5uoavduEAFnz0JxcYxz5+DkyZhMVbFlS0yycCHMnAmqhMGDqe/T592yVe3ZA6dPw8WLcP063LwJt27BjRsg7QPpkSMxycaNsGwZzJ0LU6eGKujVi+e9e+evxLKELB3cQaMI7t+PUVoKaixXr8KZM7FkO3bAmjVxFTNmwOjRMGAAf3XrRtXkye2lckPrnNH583G29+6RkSyRpAjQWcZBr10LCWT8TM2Ppk8nGj+ejKsYNw4GDaK1e3d+FslTKdBmn9S+fXDsWJz9nTtQXh4CF+qHRUKxNbZ0ly+HKiK5KHE2YQIMGUJrjx78onfeF1kbQaUsFxprne/ehQcPiLZuDUHeEzILFsQEV66EKiI5KHE2cWIbwa9651vhu+pqCjww2DmdVNCOoEMF7c5yFUgiV/CNUC1TFHgqQ8Osca4HJSVEGzYks7SEFy4QzZ+fPMv1QIHdgxeWyc326Adfe5ByLpI9o9Wrk0GcgFwUzZuXPLOL+vcPLmoUvhZK+vXLEngFeEoPHoRTp+Isly5NBnEfNGyRepboQXYO/lDgH+wi988EQaLly0GSBJIDB+D4cSL5OxHk6FHQMEbyfeIsa1E3uE74XCizRKHJ0pQVK2D9eti+HWTbvFmafNMmIk1ugkAT/KeC/piVJ62/aTfZn8qRI2MSyRKmU4OVN0uvEiUSqaEdCVoV0NnXC194mnM2NUHKU+xxnzMnHv0lS4gmTUpm6bWtBkdKqCNBswK+FL505kKFJGtpbo4r8D4PG9Gr10RqYjRqFBlP9ZMn8PBhPGjuk9ZDRgl0PLM0tuZnwseu4t+rwiTpXbtgxAjQBYKn0lJ5unOwATzxltMXTlERrdqqb4QmudCD5cY+Fj5Sc1uamtovPF8W9QMHgqGdwrBhMaFhCw4dGpYZffvyt/ZNiwK9FhqymVv3T5y9mv2ypib/xeM7tlY/cIC3gve78bZnz/DMm/KNgvwm/CR8n3WMM09lgz8rK3v3reZKUiqxSS/8noUb6GxfCdbaga13RvhUsGMsS6eZ57v23fgPJYmDGbafdf5KqBGqs5LYLW5oQvOu/rvhleth/EAZlmr0vV/K9d1D5LM2K3YS8B+jl8N+eSURSgAAAABJRU5ErkJggg==</Binary>
        </Property>
        <Property name="UseCompatibleTextRendering">True</Property>
        <Property name="UseVisualStyleBackColor">False</Property>
        <Property name="Font">Tahoma, 10pt</Property>
        <Property name="BackColor">240, 240, 240</Property>
        <Property name="Size">80, 36</Property>
        <Property name="TabIndex">1</Property>
        <Property name="Text">Pause</Property>
        <Property name="Location">178, 23</Property>
        <Property name="DataBindings">
          <Property name="DefaultDataSourceUpdateMode">OnValidation</Property>
        </Property>
        <Property name="Name">pauseResume1</Property>
        <Property name="TextImageRelation">ImageBeforeText</Property>
        <Property name="ForeColor">0, 0, 0</Property>
        <Parameter Name="Icon" Description="Choose icon for this button" Type="9" Value="C:\VWorks Workspace\Forms\SureSelect\XT_Illumina_1.0\Supporting Files\24b_pause_icon_up.ico" ValueToDisplay="Image Files(*.jpg;*.png;*.bmp;*.ico)|*.jpg;*.png;*.bmp;*.ico||" Hide_if="" />
        <Parameter Name="Caption" Description="The string to display in the button" Type="1" Value="Pause" ValueToDisplay="" Hide_if="" />
        <Parameter Name="Font size" Description="The point size of the font used to display text in this field" Type="8" Value="10" ValueToDisplay="" Hide_if="">
          <Ranges>
            <Range Value="1" />
            <Range Value="72" />
          </Ranges>
        </Parameter>
        <Parameter Name="Font color" Description="The color of the font used to display text in this field" Type="32" Value="0" ValueToDisplay="" Hide_if="" />
        <Parameter Name="Background color" Description="The color of this button's background" Type="32" Value="15790320" ValueToDisplay="" Hide_if="" />
        <Parameter Name="Enabled" Description="" Type="0" Value="0" ValueToDisplay="" Hide_if="" />
      </Object>
      <Object type="ToolboxLibrary.ToggleFullScreen, Toolbox, Version=1.0.4141.41937, Culture=neutral, PublicKeyToken=null" name="toggleFullScreen1" children="Controls">
        <Property name="UseCompatibleTextRendering">True</Property>
        <Property name="UseVisualStyleBackColor">False</Property>
        <Property name="Font">Tahoma, 10pt</Property>
        <Property name="BackColor">240, 240, 240</Property>
        <Property name="Size">85, 36</Property>
        <Property name="TabIndex">11</Property>
        <Property name="Text">Full Screen on/off</Property>
        <Property name="Location">269, 23</Property>
        <Property name="DataBindings">
          <Property name="DefaultDataSourceUpdateMode">OnValidation</Property>
        </Property>
        <Property name="Name">toggleFullScreen1</Property>
        <Property name="TextImageRelation">ImageBeforeText</Property>
        <Property name="ForeColor">0, 0, 0</Property>
        <Parameter Name="Icon" Description="Choose icon for this button" Type="9" Value="" ValueToDisplay="Image Files(*.jpg;*.png;*.bmp;*.ico)|*.jpg;*.png;*.bmp;*.ico||" Hide_if="" />
        <Parameter Name="Caption" Description="The string to display in the button" Type="1" Value="Full Screen on/off" ValueToDisplay="" Hide_if="" />
        <Parameter Name="Font size" Description="The point size of the font used to display text in this field" Type="8" Value="10" ValueToDisplay="" Hide_if="">
          <Ranges>
            <Range Value="1" />
            <Range Value="72" />
          </Ranges>
        </Parameter>
        <Parameter Name="Font color" Description="The color of the font used to display text in this field" Type="32" Value="0" ValueToDisplay="" Hide_if="" />
        <Parameter Name="Background color" Description="The color of this button's background" Type="32" Value="15790320" ValueToDisplay="" Hide_if="" />
        <Parameter Name="Enabled" Description="" Type="0" Value="1" ValueToDisplay="" Hide_if="" />
      </Object>
      <Property name="TabIndex">134</Property>
      <Property name="Font">Tahoma, 10pt</Property>
      <Property name="Size">397, 84</Property>
      <Property name="Text">Controls</Property>
      <Property name="UseCompatibleTextRendering">True</Property>
      <Property name="ForeColor">0, 0, 0</Property>
      <Property name="Location">17, 513</Property>
      <Property name="DataBindings">
        <Property name="DefaultDataSourceUpdateMode">OnValidation</Property>
      </Property>
      <Property name="TabStop">False</Property>
      <Property name="Name">operatorConsoleGroup7</Property>
      <Parameter Name="JavaScript variable" Description="The variable whose value is displayed in this field" Type="1" Value="" ValueToDisplay="" Hide_if="" />
      <Parameter Name="Always use global context" Description="If checked, the variable above will always be retrieved from the Global context" Type="0" Value="1" ValueToDisplay="" Hide_if="" />
      <Parameter Name="Group name" Description="The name of this group" Type="1" Value="Controls" ValueToDisplay="" Hide_if="" />
      <Parameter Name="Font size" Description="The point size of the font used to display text in this field" Type="8" Value="10" ValueToDisplay="" Hide_if="">
        <Ranges>
          <Range Value="1" />
          <Range Value="72" />
        </Ranges>
      </Parameter>
      <Parameter Name="Font color" Description="The color of the font used to display text in this field" Type="32" Value="0" ValueToDisplay="" Hide_if="" />
      <Parameter Name="Enabled" Description="" Type="0" Value="1" ValueToDisplay="" Hide_if="" />
      <Parameter Name="Value" Description="" Type="1" Value="Controls" ValueToDisplay="" Hide_if="" />
    </Object>
    <Object type="ToolboxLibrary.OperatorConsoleGroup, Toolbox, Version=1.0.4141.41937, Culture=neutral, PublicKeyToken=null" name="operatorConsoleGroup5" children="Controls">
      <Object type="ToolboxLibrary.OperatorConsoleStatic, Toolbox, Version=1.0.4141.41937, Culture=neutral, PublicKeyToken=null" name="operatorConsoleStatic12" children="Controls">
        <Property name="TabIndex">126</Property>
        <Property name="Name">operatorConsoleStatic12</Property>
        <Property name="Size">354, 23</Property>
        <Property name="Font">Tahoma, 10pt</Property>
        <Property name="UseCompatibleTextRendering">True</Property>
        <Property name="ForeColor">0, 0, 255</Property>
        <Property name="Location">22, 84</Property>
        <Property name="DataBindings">
          <Property name="DefaultDataSourceUpdateMode">OnValidation</Property>
        </Property>
        <Parameter Name="JavaScript variable" Description="The variable whose value is displayed in this field" Type="1" Value="formInfo2" ValueToDisplay="" Hide_if="" />
        <Parameter Name="Always use global context" Description="If checked, the variable above will always be retrieved from the Global context" Type="0" Value="0" ValueToDisplay="" Hide_if="" />
        <Parameter Name="Display string" Description="The string to display in the static text control" Type="1" Value="" ValueToDisplay="" Hide_if="Variable(JavaScript variable) != Const(&quot;&quot;)" />
        <Parameter Name="Border" Description="If the static text control is to be drawn with a border around it" Type="0" Value="0" ValueToDisplay="" Hide_if="" />
        <Parameter Name="Font size" Description="The point size of the font used to display text in this field" Type="8" Value="10" ValueToDisplay="" Hide_if="">
          <Ranges>
            <Range Value="1" />
            <Range Value="72" />
          </Ranges>
        </Parameter>
        <Parameter Name="Font color" Description="The color of the font used to display text in this field" Type="32" Value="16711680" ValueToDisplay="" Hide_if="" />
        <Parameter Name="Enabled" Description="" Type="0" Value="1" ValueToDisplay="" Hide_if="" />
        <Parameter Name="Value" Description="" Type="1" Value="" ValueToDisplay="" Hide_if="" />
      </Object>
      <Object type="ToolboxLibrary.OperatorConsoleStatic, Toolbox, Version=1.0.4141.41937, Culture=neutral, PublicKeyToken=null" name="operatorConsoleStatic8" children="Controls">
        <Property name="TabIndex">125</Property>
        <Property name="Name">operatorConsoleStatic8</Property>
        <Property name="Size">354, 23</Property>
        <Property name="Font">Tahoma, 10pt</Property>
        <Property name="UseCompatibleTextRendering">True</Property>
        <Property name="ForeColor">0, 0, 255</Property>
        <Property name="Location">22, 61</Property>
        <Property name="DataBindings">
          <Property name="DefaultDataSourceUpdateMode">OnValidation</Property>
        </Property>
        <Parameter Name="JavaScript variable" Description="The variable whose value is displayed in this field" Type="1" Value="formInfo1" ValueToDisplay="" Hide_if="" />
        <Parameter Name="Always use global context" Description="If checked, the variable above will always be retrieved from the Global context" Type="0" Value="0" ValueToDisplay="" Hide_if="" />
        <Parameter Name="Display string" Description="The string to display in the static text control" Type="1" Value="" ValueToDisplay="" Hide_if="Variable(JavaScript variable) != Const(&quot;&quot;)" />
        <Parameter Name="Border" Description="If the static text control is to be drawn with a border around it" Type="0" Value="0" ValueToDisplay="" Hide_if="" />
        <Parameter Name="Font size" Description="The point size of the font used to display text in this field" Type="8" Value="10" ValueToDisplay="" Hide_if="">
          <Ranges>
            <Range Value="1" />
            <Range Value="72" />
          </Ranges>
        </Parameter>
        <Parameter Name="Font color" Description="The color of the font used to display text in this field" Type="32" Value="16711680" ValueToDisplay="" Hide_if="" />
        <Parameter Name="Enabled" Description="" Type="0" Value="1" ValueToDisplay="" Hide_if="" />
        <Parameter Name="Value" Description="" Type="1" Value="Cleanup of DNA using SPRI beads." ValueToDisplay="" Hide_if="" />
      </Object>
      <Object type="ToolboxLibrary.OperatorConsoleGroup, Toolbox, Version=1.0.4141.41937, Culture=neutral, PublicKeyToken=null" name="operatorConsoleGroup6" children="Controls">
        <Object type="ToolboxLibrary.OperatorConsoleStatic, Toolbox, Version=1.0.4141.41937, Culture=neutral, PublicKeyToken=null" name="operatorConsoleStatic13" children="Controls">
          <Property name="TabIndex">130</Property>
          <Property name="Name">operatorConsoleStatic13</Property>
          <Property name="Size">312, 23</Property>
          <Property name="Font">Tahoma, 10pt</Property>
          <Property name="UseCompatibleTextRendering">True</Property>
          <Property name="ForeColor">0, 0, 255</Property>
          <Property name="Location">20, 170</Property>
          <Property name="DataBindings">
            <Property name="DefaultDataSourceUpdateMode">OnValidation</Property>
          </Property>
          <Parameter Name="JavaScript variable" Description="The variable whose value is displayed in this field" Type="1" Value="formReplicates" ValueToDisplay="" Hide_if="" />
          <Parameter Name="Always use global context" Description="If checked, the variable above will always be retrieved from the Global context" Type="0" Value="0" ValueToDisplay="" Hide_if="" />
          <Parameter Name="Display string" Description="The string to display in the static text control" Type="1" Value="" ValueToDisplay="" Hide_if="Variable(JavaScript variable) != Const(&quot;&quot;)" />
          <Parameter Name="Border" Description="If the static text control is to be drawn with a border around it" Type="0" Value="0" ValueToDisplay="" Hide_if="" />
          <Parameter Name="Font size" Description="The point size of the font used to display text in this field" Type="8" Value="10" ValueToDisplay="" Hide_if="">
            <Ranges>
              <Range Value="1" />
              <Range Value="72" />
            </Ranges>
          </Parameter>
          <Parameter Name="Font color" Description="The color of the font used to display text in this field" Type="32" Value="16711680" ValueToDisplay="" Hide_if="" />
          <Parameter Name="Enabled" Description="" Type="0" Value="1" ValueToDisplay="" Hide_if="" />
          <Parameter Name="Value" Description="" Type="1" Value="Not Applicable in this protocol" ValueToDisplay="" Hide_if="" />
        </Object>
        <Object type="ToolboxLibrary.OperatorConsoleImage, Toolbox, Version=1.0.4141.41937, Culture=neutral, PublicKeyToken=null" name="operatorConsoleImage3" children="Controls">
          <Property name="TabIndex">129</Property>
          <Property name="Size">337, 112</Property>
          <Property name="Image">
            <Binary>iVBORw0KGgoAAAANSUhEUgAAAUgAAABsCAYAAAAIXiunAAAAAXNSR0IArs4c6QAAAARnQU1BAACxjwv8YQUAAAAJcEhZcwAADsMAAA7DAcdvqGQAAGerSURBVHhe7d0FmG3LVt594u7uRlwI5BJ3BeJGjLg7CVEixJ24kYS4C3EX4gI3RtxD3N2F/vgt+Pf37jqrd/e5vfvcG27P5+mn15yz5qgaWqNGjap6h5t7ro/4iI+4LfF//+//va/48/tnCtxJgf/xP/7HWyxLyV7/Vy6fSf5MgcdQ4H//7/99+ZxsnfbuHV4v4P/1v/7XBcizgL5eyr11yr9KPr2lfCeA5KarNj20w91yfv+f//N/3jrEfK71URR4S+Tn9cjvWwL/mix51vN7DaRKM4pZ2UdR6fnjtysKnAK+vfRDhH+F/jSOz4by7UqUngTZZFAnvh3xgw2kVi0Q9z5+aO//JFg9A/1/hgIZuLN3f6j8nAYyxMngQwzs/zOEem7oW4UCG7K51uHe60H20bX40UOF/K2C+XOlbxMUeKwRu9arQ6y40dsEks+N+BhBAbZu5crvew3kDqs3UP5Ywf8YQdFnJB5EgfUi++D1GLgdsYD1P//n/7yAeZbBB5H/udBLKHBOzGTvsnUPMpAE9Bt8g29w8+2//be/+Vbf6lvdfMfv+B1vvtN3+k437/Ve73Xzbb/tt33+exumwbf7dt/uZv/eUn69pXB8962/9be+tIHc+P0tvsW3uPkBP+AHPEhxd9izw+p/8S/+xc03/Ibf8Fn23oZlb2XtMfLzEPl9S+F/h+/wHW6+zbf5Njff8lt+y5uf9/N+3gseJCN5r4Gsl36Hd3iHG38f7+N9vMt/fx/7Y3/s2989e/7/UbR5/vsoGnysj/WxXvifzHzaT/tpH+wBXotf/v2///efafwsZ69UBr7ZN/tml05745L3GsiGMgn67/gdv+Pml//yX37zS3/pL738/2W/7Je99G/L+V353/pbf+vNr/k1v+YCxzP/K/tLfskvufnAD/zAC/zf8Bt+w80HfdAH3Zbz7Ff+yl95+aYy3v+W3/JbLvee/4pf8Ssuf1uf57/u1/26m9/2237bDfiV23o9+9W/+ldf6vztv/233/zCX/gLb9sbLHDVUxuU/Y2/8Tfetj9c+q+8Ov1p+6/6Vb/q8h+MYHXvHXi/83f+zptf9It+0aWO3mmz97UDvr/pN/2my310AK/y8EBj7fDM71/7a3/tpbxyYIHpHqxf/+t//eV35X7xL/7Ft+0LFzDR2vf9RlP1x7v+9yye9P+n//SffjGan/kzf+YHeZAVOofT/+Af/IOLcnyaT/Npbsik9kaLeO//ffIZL32bbMcbdEvGV7bwG72CjZbxCxx8AwttkrXVldrn3W/+zb/5Qkvfud82J5t4ok719O3S2/fg9z0Zwuvk7QM+4ANudRYMf+D93t/7e295nCyubPvec22Eb7hEZ/h7pn6/lQPXbzTAk6UlfSc/noNHfrVldbHfYCXv9AEt4dH7ZN5zsNTnP1mORg+xT9r+Xb/rd73IkhFyxrG0tHsN5O1090d7A683hpRgnzNEhueE/Nr7nvn/o3/0j76hVFl2zzZ+ZfLoJ/yEn3Dz/b7f93vB+odgZX1H0L7P9/k+t/Grs02I8+Ef/uE37/M+73NhxF7bps3j+9AP/dCbn/bTftptUe+CC576f9yP+3E3X+krfaWbf/SP/tFt289gcAB+/s//+Tdf/+t//cvt2b6NxanzZ//sn31br7qaSNMG91/tq321y/t/+2//7c0P/aE/9EZb6/DyypRTJ6VyGQL/k3/yT15jvJTjtX3n7/ydLzj84T/8hy+8+af/9J++gLubM7649//yX/7LizB+rs/1uV6JgXzHd3zHFzIqdlLnITHKLfPVv/pXv4V1LR0J/f/bf/tvF7wZglMXwvMf/sN/eFE6BuAsE296/r2+1/e6+Wf/7J+9QIszLkb58fqDP/iDb/m3H4jJrteTQdu0qJ0/+Jt/82/e/Nyf+3NvPvWn/tSvgbdhjOTt/d///S/4BiO5PHX3x//4H3/RMdfmvfb77/ydv3Pz3b/7d7/o/Jvf/OabH/kjf+TNf/gP/+G2DSvfhry9e4/3eI8XaLR68Qf+wB+4+ck/+Sdf2sYw/sSf+BNfd4zadx//43/8y1C7Kz2+10D2QUOj1yXVH1l4mYRQEfkv/IW/cCHSIlvwXR0biBfvPJOFlelbRg1zTuU4Z0D1fAxzRrb3q8B/7a/9tUu8jDHJwKnrFNqE44t/8S9+832/7/e9kOVMPdncqq/xNb7GLelWmJeenlNSAnlXhoDn/sTxxPSu1du3Og4Xg+/SQ95lNAir9v71v/7XL73w1r/0USfBDQ7hdKX4K+SbIB68hsaf5/N8nteVKnaXB/lZPstneYGu1zqyl8ms9pbnS4ZOXofXdorK/KAf9INew2/P4awsDzJjsW064TOkP+JH/Ihb+i2e//2///fLc521Mv/4H//jy/1poMKPzvzZP/tnL7Lxs37Wz7pF+1pK1H/5L//l4lSceJ20+lt/629dypHJ5fPy2/M/9sf+2MXj+y7f5bvc0rDyq+M/8Af+wMv7/pODxSn6MeI/9sf+2EtZRu8P/aE/dPmdE5Ae+P+jftSPupWlP/Wn/tStXXlIBwkmT1OnnYHc9j7IQGqEYREjGQIJw8uEb9+d3hAD+Qt+wS944fM1pr3Qc33v7/29XyBOQhYDGMiIeXovKeb3+B7f4+LJfYWv8BVu/vN//s+3zK6eGF75H/bDftjl1QrjtR5Uz643Zuy3XWtg/tJf+kuX4cwKmN91GGt8f+pP/akXZdge+Fp+Fu9bL3u2vzbA5yf9pJ90USrGz/V5P+/nvS0fnapHva4P+7APuyj/ybsEco3IZ//sn/0W55d5jdumv/f3/t5Fjj7n5/ycDxWd1/DKg4bYn/tzf+7bNrxe43g2gGeYZ7283HLoILAfvxe3Ol7P/spf+Ss30XQ7jR1dfOkv/aUvxudrfs2v+Zok5cUlWfohP+SH3BrSbd/KBwNhpPLdvtt3u3Rky5eVSV4pb97V99u2fv/Vv/pXL+Gm+H7KcLRR/m//7b99oU3XynXtqLN+v/d7v0uxz/f5Pt8F9/769kM+5ENuOCvgGkH+iT/xJ16Tj13ZOmmjma/8lb/y65IrhdGCgczhqK3qfpCBBKRJmWp/qHU+PS/fU0o9jeFRjVnvcRlJmX7Oz/k5NwzqCqPfvmF8DAv1AtUFPuRi8g5Bvvk3/+YvMPBUBL3+D//hP/yWWGDqyVcQ+sY7jGaclx4pSu3YIXht2rzSFSge5I/5MT/m8uiksfqi0/f//t//dsi1gh2sf//v//1liI35Znzf+73f++ZP/sk/eVV4xM8+0Sf6RDd/+k//6cvQ0DC6+ncYZYj0Tu/0Thflwz/D9p/5M3/mpey19ay1a4095SVLn/WzftbXJcgv8yDXqC3d7vLCt+LK/Kf/9J9u3u3d3u3S6axHE7xki2fzRb/oF73w/V//6399AbUG0D2F1snxeoLf92CvrKOpEMfS8CSMDtjIhycZLa/xHGx8xxf60HVNV/MIg7c82rYwkGSCdwjOuWQ0h+nf/bt/d0Mm8Xc7itUvsL7W1/palxDFn/tzf+4y8uLcnB62Ohhaeu0ix2KO0Trc1Y3GH/fjftyLEf8CX+ALXORRiOGa/twlcOhKJtV36vGDDKSPmpVNeB4ifKewnsKxwrdMOYcRK2QheXosJ2LXhiFb5vTKVoCrY3Hc8isoDV8qS/ivwfY+YUqha4+41sZKo0vC+DJaByODq+718nt/LeaZIJ+996mEKfRpCNZ4RrNTcU+6MQg6PTHIh3ay14Q9D9IQbZVwjeU1z/tUkpPHJ069X9ndb5Zv6HTydulyxs4XzsaPwVE22Trx9901GdtnwQ7uOiKL09JjlxSfnc46GaeuLow1juo846N3yXK0WxmrDX2TXC+MNa4rT6d9uMs4+oaB/Dgf5+O8JgbpmwcZSA3KQG5FDxHAiLnKrufljudCR9QViOpRzl/EWuWNUP/8n//zG4oH3jJv4SUoyomrdC2BFx9l/u7f/bsv9ERn+zBBnZSVl7bKlUEMpqGl+NuWSRjWmPNQtLGJkhWGFRQ0UU6AP2U6hc+9cAI8/J3vV6DA0z49ej31NeUJnnau4p4G/hT0cDTkb5LmoZ3sywykYf6pzA+Vy5UB3g38te/0fFfJ/+N//I8X+fkbf+Nv3I5YtkMKZmXi4xqopft//a//9QJP7Nfzk99r6PDb0P2uzqiy2uavkc+1sBM84Ivvp4GL3rVT23iG2pojsf8rr0646PDDZWW2etAETOXT12tyTsa0Lzzq/M/2/at/9a9u6Bdd3E7/LqN4Ps+D5KWvrIF1r4Gs4eW0nYblvkaciH/CT/gJX8hd+sJf+Au/0BvGFMPWM5fwj/7RP/qCAVS2vMzSkL7gF/yClzJnvWIowausWcFTuQxvz3rN2G6vm/H7BJ/gE1x6nsqbiDk9CMOJLaNsAWdlU0bCB962sVnoLSe4/kk+ySe5Wm4Nm2/EthYXntsGuZUH7xN/4k/8Qm7rOaEUT054YJ9ex0n707gRZN8Vv7xPfu6StzzIz/bZPtstiJT29cgo/IUXNrcX/qfBB1MmQpOV8XSHy8oYquPj5n/Gx2Sob8TLNlc0eoZHdBd2qVz1n566b/7gH/yDt+WqXyhgDbLvhBLukotoBx79CE7lC/+sftGPpZ/flTudCnQDc/V1nQa/g7d106Nka/Ex+7x1p/+n3N0lZ2A1SWMSM4Pd9/cayACvB7kN3Ibc5bpnNL7cl/tyN5/0k37S2/wnqSUJWnDAYEAQRyzHFLxcJ6smCMfv//2//xbXd33Xd735VJ/qU13glVMW8beNUgE8FwsUS5GP9U2+yTe5ENa7LvV6Jo5hxlu9Um7Uu+WU124TPmDJpdJW5QTeqztGi/fopeRpwSMjWTk4+/YrfsWveEm3ETfUVuW+5Jf8ki8YgMqBhbE/42f8jNt6V2itVIEz2qgbXDPuYPIGbgXgI+/hUV6f2U9lvuyX/bIveDTgeS6+o17lgyc4fhfvT8HMsH2Oz/E5Hmobb9u6H9wHR3v8rTd5Tnx5D6fH4t/ssvYFz+Ri/LlGT7O4+FOOLz698zu/8wv80T4TZtGdTIL7Lu/yLi+UUy+vTDlxPfJDdqUQqaMZY/L2g3/wD76Uk6kAHn5+oS/0hS4yJD2py0jCM/DojLxKcWzfinHWgcCdLphIpQvqrVyTffHi1H+4ZASTR/WqI3hg+q3cufrqTW96082n/JSf8hYXNGwy+XR8XiZs9MN3Vv6c1ysxkCuEPIR69X1uGAxxgu2qF+XqI7BAdJce+Ot9va/3gmFwA+4n/+Sf/CL4CUTD4BgGnnpMPMQYRtlSSdd6BryYT/EpPsVt4Jkn8XW/7td9DZHMlPJ86w1zySsYMwibug0L1M3Tg8caa0rKOHyyT/bJLp+DWQ+28PymPITU8M8lUA1+wuS/erbeYESDszPznJF2UZDg9R14EnM93yGQ+wLlW9bzb/yNv/FraHbWW4H7DNtrAH30gxNecO7yRHe4qnNocg5+DdlOPkbP14M//nyjb/SNLq2UAO1+5Ux9Jv6Wnt67V9614SffJ6tbLhlLpn3/Tb/pN72VLfgZTZ0e7ff8nt/zUlf0YwgkXJ+XMu/5nu9526lIeVH2jGuanFuZManV/Y4mqrd6hIKUywjfpf+8uOCFKxiMfc+1qXxaYYKlYfoPx7tk8MT9yQ3kxmD0IFJfzlkxTI9RNdx3pX1QVvfiDhjNKztnRj/jZ/yMN/LeECgP8Iw3idOoBzyXmIh7PeDGYnzH4H76T//pL0LBqDHUygWz8p/hM3yGG3V36bWsBPHd4smLJVRiIvBQL3qkMHlZn+kzfaYX4DH65fNtnAU8MIpd8paVOxnPcJnJq7PgBVK09WziEdqWHsSAt6JFveFSvQmzLALfFZ9TNhp5Xm5pSnzSbwXyjTSQhSaMAq4lOus4H4s//sjTVRd4Or8dMsJdB4g/xfvy0jfJPuMMHuMERuXE7Jfn5Ajdm+X1LbnbFJvi0sqQaxc+gs9YnTzyXP5vl/tyGsFKdtWxBsxvKXRdhQcqV7t1ytroWv3PY2SkPAfPrPl5kbE1zOwJGT89xfT/7MxfA3AePLmBjLn+f5Ev8kUujCj2ETEIaQTatBlCkkFDXF6L+6bq1/gyUtbwunhm9dYpt+8bGiCQe4Fb9bZSZGeZ1/ApB55yO/RV15ZTF8Oysa8EyFAkg2YYm8Fdr9X3vB6GOQXmnfJSz2B6niWmu3jW6k0I+1+9ynnGG4fz5rndLp36SNo2lODFmk3eCRW/DWvgkcFNsf7Nv/k3r1H+FPplAviUBvJlQ/X4+CW+xJe4GDF4JE/x8VXgX3AfPXV+awTUI0yUXKif4SMb8Uf55U8JyxwNMmn0VbggQwVeaSkZlhYsbKfNI0vv4K/eDPMaXQZXgnnPMpBbxm+y413tAJsh9a7EdvgoV73uC1X5vSluOn9ynUFbw7zOD+O99fLa16NMB+k/HDlID52se3IDmbssi79hQ5n8KbFgOIK1XKoervigPKYu+UziQn3b80/36T7djUkdl2A4AkkgXUKAvwZWWTEWAfaumGuplaBuhkm9JZruUEU59SYskr4xoZnrnktEV7fnLnmeZ4De8+CFn8kn3zFArtpjJYznPFJCH63knK0SCohrD0Xque/k4p1eM4UT09FmeOCJpYj1xP6b0FJulxwGD/w8SO1XzvLN5dV6/rdE/+gfr9qDPA1kvAgfyfKURvs2H1VzTGo8Fn+TBJbPucTH0Qk9d3jIWUCn5EJZ5d73fd/3NXmSPM31yJSTl3te2p1B9E6ccQ1GMs4weZ48Bw99KlN75DG6PFfnGrjoyjHZesQF81BrI/kQqqqcb9P/P/JH/sitjKsnfRVOIjcWaPjuNMzF7pPvhtJW8CweTSyB99DryQ3kKvX+XjceEpJEIS9mJUgsq969v5TKN7xIgsezsmTL8KjJHJ5eZZtVFX8RoMXg4GlHQmFo4znPj2dq4wj3hDavS/nc8xJPtbEgcsOjeudmEwmm9n2dr/N1LjD9j4nBUy+GVa9yxfcIApiewZGx0VlEK/9d0TL8lBMrQwNtNDNZp4PWVikp+6W+1Je60KbhWkK/8DwTWFdveHzVr/pVb+VLG23cAZ7JG7jwRnb56dmZrYCvoD61gVzvOsUpdhwd88YyDI/FfzvoaEIW0Ql/yBP+lC6ENnn5Ji5MeOUtZlSSIVtwgckLJo9t9pER2SFmsgG2sjoPMgVGl3fKmUwUG1Xv6kz1winZN8lINoyk6OVuC0bmwtnkJlkTBlLOBGL2AM3TV94fPWzibw0uXdh6tZFXrg4J9Tv6TEfoPx1ce7I6c5+hfFIDWU+0QveyZXKIEQEgvb3UCnLpMRHfdy3Xu2Ywgsld3yFySrJpQ5UFr7KteuFxEOjaqezv+l2/65bGwZOWk2D1/9qyt7zATUcKjzUqfgenmTjwtG/DDIYnva+NFKF2LcwEMnwSxOApS2lPPDZ8sMKV8dzy3m8PnoKdz4Lz1Aby9CB3Tf96dbXvsfhXX7IrB/AuuYhWGdR3f/d3v5TdLQST7fXwpB2tPMbHxRVPeVNn3Ya/ORT9t/nDpp4Vqjp5ydtbWQO7Zb87wlIuh6P686pPOdj21YaloTbkVaanvjFJs1f1bxnl6P9dsneXoXxSA3lNQWpIgpCS95ylF8S1/xpXeQ3jxut+3+/7fZcJADEZPeJJyO55cWIUYigNU5dIwWSYwBIfaaeVa57O7/k9v+c15VL8c2iiN7SGU/rEuZA+vAiQXk45Pd16y+vxqMPMJKG2Rvdlx6SacURDvfDOHkbjOinDSrSx0bH1rSe+3Zv0ssQQb+qlo+EaaJ6ouBa+CKmcPfV9wvnUBvKaEmzncRrwx+K/8rCdk1ESeiYXteGUYR4hepo4s/zuNJDJCi9OzBEf//yf//O3o6OlN3kzAYM3yu5uTyffrV8mj+Cp9+Rbumtijl6RtXbV2rBNv8Xc6TPdMrpYeNf0H87Kt2PP0sdv9aKJcjzRPOWzne7pv3J0rOWf98nhysmTG8gqO+MGazzXq6SA4mgF/df7PAVcuYh4l8FlSBjaZvu2XPAimDLWq56Cpdy2UduU2+/XMw03gXZ18xxSvmuzuGBtUH6V1u8ETRllT2O7dNEOcS5x2OqtR10lrT3ap/wOBU+jIc6JzhtoP41JbcAT8PZa2Nvhnfx8axjIlcPTQEWHtxT/pffCTm7j46bynLTCxxR7O5xivSfdTzmMT/1Pxlcfw3NlPB1c+pxy6V24nEZv6/WbTKSrvasN50SlNhZLr03KLm3w5Iy3XzN8ZDYaNkq45vicstj9kxrIaw2ukTVg3fFWqjR0NqRdYiZw0nPMWOdCy1d0be+lrO9z77ns7TpylhPzA6/hZnvh5R3lhYkbmmFuKKDes/fvXq5XwwT47I4j4S5mGjx12+C1K1yDJ+i+QxA7s6zAxnTDnC3XCqNTWRv6RMOdqFojZji0w3ubWlzzAAzhNuQhHnka7u7PGfmev5EGcj2XZLJ2raF4Vfgn5+XsRVNyccqQtlmYsPTcnWiWl/i7YRILCjJqi6NOHQz8rrz35zrqXfmijV/my3yZC7yMU/8Zp6/yVb7KrWyAyeCfjhBjJ2YdvnBanV9ZaCKz9rXj0Y6WGEaTm+ClXy1fXBuARrZCq14w2+LvbcZAbu9zbbH7xoCaLIG0rbekRSAmF3kFAoPEZTDadkhmlxEBAZaRLVtTVrxOYFgZGfynQniuLjPLn//zf/5bw7txHLAzJma3z3q3x5SIqk0mksBL0JulzyvWJjCrN2Yu3bShSRATOuC17HCNH5gC5NVb+8D/43/8j98qTTSqTeoW6Pad4PxehmG+l4tptr/2gZcHE416Z0ZfypXvTDJ0nR7ACxV99M0bZSDjPxxO47QK+1j80XO9nvhj0QH+JE86u+Lc8afYo3ImNtDXpNppgKI7uYiPS/foLKapPmXoQ3WX3ZB+rozLAyUnGcntOJoEUUYbmzMoTahOthxn6Wv0OodFvUubcoPpP5mk/8qauV49LNaNJuBpL1qVzRG+nKhipMrRcbBtC3fmYV+TxZ69IR5kCPJaxMVKMt5eSYI1AUhgCaoeD2KQzwDZABPhLMyvrNgXYmwyrMRcyw33qsdreKxdwWvLNM+a5RWHQUz11LvZQq2eqlm/koHhI2VB+zCiNov9fLEv9sUuz6NF9YoZdYnPwGM3uy1lQUfRt+DJKVU2GpgYcr97VfIaMvh5E8q3znd7ZkvE0FoSvguNwBMn65KKYjuvJgIy9NKuPKvD8x8830uuX4OfAbjmRb6RBjLZkxMntgqXeK2NPKRXgX85u4aXp8IzEvgYPet0ktMU2X9pP+XOah8aM4QM03r8pcK0CAHfeYVwkfXRxUOlc23o4Tn9U66OQ734qA75r8kaeNoiUyKZlBbVYoXqaEKliUfwdOpGa+WExged8C6d9dzsvvaQY/eNeswDLB7qtUXejmzAs9zwmv7vUP+FAlduntRAnvV1XEA9UsryU37KT3lB6VKehIrBQlxGgBLvnm4xSE/WENXkQ/lXiNZQmdATxpYa2X3GvTQFcPIs1KWXbahdXmWTQduLmyXGoJhjONHKmmDCU1qHuhgBzMb48rE2QV3PSHCrw2yzFIqujJK2gCdhW1lKJRf0jGFVjkftYuB9B/fw9RwMzwXd0YuHQIg931hReJTapGPxnWHOemRgei6Yfg7J7xrivGoDucq/sri8bhi3nav3NoF4LP543FJLctEKq+jtf2uES+1aeq78oCF6mmzw2xLT+AjOdjjRffkqVHCOnOzdSZ/Iu47ab7LuWs8avBLe46vJwnVm8F4d9K56fGfly44Afc+h4PV1GQqjVfYgGW7JoBFU9baSZmXNs10Ywp4EDw3zjtN/+dgrk6ed2vsnNZDn0NjMnR2sSxSPqWbL6kXzQhCAEiKk5W2uVtK0Qadn7RUn/YRCgLlrQFcZU8DOlBFTBN8C/pNgjJw/z8UKCU8bje5MMyXSe1UPo7oGUhsxiKcCBu/vbEcCCWdK1NJCMPWEwV9PAU0IY4ZKve2juEay/exsIeVqqWCbUpyKxXuFMyN99vK+h8fmiMo/w7vdCq2Zbs9bmZNhj07XhjlvpIFcfknWlsi9HQF6PhZ/SipLAFxeUx1dHTY+tdKplUmUt440Axc/oydaovsuIV2jRi5kZCTT+NVuNMGiN7tErzBOfFx4dZw9ozO7u010Aw/OyZR21PGsnGkbmLVPp5yB2wkrnXp6pw6/W0m02RPpe7jpRLInWy942tSClZcZxt49qYGskpAxvMYAbnvM979A+MYaPG+42mYVbWpRikIEQWgGUtzC7yZIlsnK8powsOTYE94OsXiGjJPL0BLBd9OM6m6TjOrieTIuGYRokOclvCBkAJ52rBenLCPfZhXuHT/AM1wDjp7By4MsblN9dTRthpACtnkFg7leQh6klB7XwltPpoT2PNLf/bt/9wUXhnqD78GT6nSXx3gK6Ks2kA9ZamjSBE94Ma5weFX450HbvNekXrRIfuJPe2jyKNEzj3LDUGS3zS/iQ/uXKpcx8L1Ur2TSvRhk73fCqCG6YatybX6y8qvMbuihnFhg8JKj3YRCe5TbjWUqn6epfZ41cRWcjGQjPPqeB70bxjS6Ob+3UELdK3d+l5+sM3ioTD6pgVzFQgzL08QvNLR3NRRC4obWX8bsJiMipLLNTO/ecwVu93gD8Agkxc3zKvC9illssXNrMKIAtDhhTCipW/nabBimV+OBrEekbrOJza6VVLtMC56ZdfC08Wt/7a99YezWq62effkv/+VvZxzNGFOWhhHho5x4YApgMsUzAr4Cb/JgJ2983/Zkm/emtzUbXayy2FO9cwooFuaZ+FJCLlap3vIho88q/FMbyJedbRMPjQ7wJz7XJni8Cvz3KAs0Qs887GJ0yUW0Ucazlt55Hn/QMxqL2eEjOD0r1v1n/syfuZXThuMMWEaqjBHhrnSRjKkXn7uKkYLXt+L/ypXwrWx7qpKF2lI5Q/ku+kMPrf5ZIwUeh6TNm8mLcrtUMTz22I/06Nz6r8lFHUgjWbrq+UONozY/qYGMKCt8Ne4c0iL+pisgzMYRgkVYIgqi9idgvFceTDNZlds2+a0cYWlWt/88o973zbUVN8qt57vDoerUhvOEPTCv1SsBPo97QxQZutrXTjNLx3rtZiJ9s1t+5a0qVyewbczg9Z+Q9j7e7PB/y58rc1YQo8k1OVieXfMgt5O9JthL+2jR2TZ3rcU+5eTkc+19LP7ggrX4o2ey7bc2ZnjqKOGxG9cmw+G3ow6d9K62ueY5qd9M+SnjGZrVCStpVq/A3vpqA+O9aWxgt8PPysW1FTwM9fJ1DVh119aTN+rtXXQpzrntTP/Tm9X/txkDefbKK8wJz9lY7rK4Bde8hOMdPsRMhsTKEnGPduOJeRt3AM8wx5BDAPo0zN0bYhheioeaAdy2gxcTzcipV6a/4VDP938CYlJKfIXLn9cAbgncyjGw4CkHjx22bAgBfCkTVkHIiVwlTojCxTBEOWt+hSk2hWSNgwkKMR3DNh5C3588gYchlhSpTdxdAw6uFRjooqxDvsBZXrzMe/T9y4bYGY/aD9Y5JIvuRiGU5z4Dec1w92zp9Bj8402xcveMELmVs3qGJU7+oCWaMnBdy0904b2RHzDzWNdY1AZ0MWlEHzqY6yzn3iQnPVB3Xmy0Xb3AL2XIWjnGS79gGzkmF1bcVGbjiNkDNBEHJ+smacGI141khOngAedOLVy5WKNKV8KF/i+9l9Z3/X5SD3IVaCc2tjEIvo1eJV1vc3ucVbprSrJlI1bD7Bh9l4Jt73e285rynAZX3dcmIGL0wjjbuQq7MJY+KRp4L8vnOo3c4rvGemm5uPf9tvfk4fLuxGW9nTX00fRaL34ayLs8zoUdfzOg6no9HmSwlj6L82Px31zfl+G+mQzbgUaD5Oc0BCsz3uHReq0r92f912RodW7l/6znrk7XN3fJ5Skj8W43mVgnag3pacBWfkpQP9u4ZU5j/NBcyCc1kCu8+zuhyTMLeQyT/G0W2FkoCHeuOY7INqwQszAhIgYY/BU0z0yagCeeiSgnY2sLGOCJg+4ZFylQ5QyzTaIoa0b+9OQyIv5LBDd72ZnTa4zOesVLbUG2vd8KNzrAwczqebYGnFIM5dAOzp3qdwbT1QG2jQ6s5IEzT2GN/QoneFKZXnZKIL4YZptQktBeXC+l3f+L4wr+XUPsFfQO9ioEUgpHxl3ZNlq9z4Nchc3bOQ0E2r2l+IdbvHGPPxYQ4I8c1dODW3pYMZLsthKr8ssr5dAdXJ7mGtU1qLbEwxsyuTsynXoqT5ZcKOubs4NLnsScJb1Lr2vrvmtGlSyQXbgICUT3U/89p//qhsvp7bXqR4yUzMJZvUuL0xCKQ9MZoYKdIT8N7l33T24g10VeA3EKosmU4lyMWrGDciD322IQ4mtSWwynBLa3t2+3cIRRrnhFZzUjdgQrZgdWdYMX4TPSYi7qBg/hmxRZ4vqmFRPwYVSKf2DsKvvWS5nBFmw+h67a3KRM7QNTsu/irJw6/dU+v0thSTD9r03KMfbuJbevMoCnTWhoVrf2wuM0ur73Pnh+M/g7IrjmSd5nILfz9NtxGeqimHd5fWTpIUPsYJ+K0/1j8S9bo3paWECOyFDxyJ1kyVjFn3a2dx+8jVlGd/LDULnf5P7KmsUmC9KXkiFx7E3rUXf1gtdy3pWL4BXDVkZZ34HXIpAtB19tg4ty0tZ0dNtRmsVPr1fGLZ7A5+CZyFROhx0NwQVvbUQr85Qlk630wdOXdUqnoXxSA3kOJ91LLzH7ZYXIWn69VStf6gFb8dHKF4LbRMlf/st/+YILGO1q3bbwhig8MjN0CTsjp9fErBa5+54XiGngZUAySBJaw6HZ7lbc+Lb98pSL2a1oEa8LD2k9DCWlDWceq3o/7MM+7LaO9v0r2O37Uh0Set9LoNXTNonlGRpRgJZmao91sAybetZLYPzPNbHgg2f/QfXCA63gkYDK4VRv8MKl2c/NYbXyQzmJ6q4dnp9hiYTy2hC7dudNM5DNRp7nOleGkmr7fR5k7bBQoI2Ca6d41WPxR09xZfWUstZhVfDCx4zBKmaz2LVPm2xSi57F25W38sWzVXgrafC2OLpyZVFYSZPDopMzEtozouiLb/PKldXJqWPj8sGz1V9tBE9Hu9vhddDdrnzxLe9PuQ2h6PB2Jto7ix+0h766b514MhVuvt0jfpWF2zpNaNgJkLvRzGkQ31ADWWUJrnWaJWkL4mfgBIWb9VzlscQIgShFxsJ9K2mC6xsEauWLyYcy+hdhkz6YLcnWRWiVC17t8V9v2IoWRkq9uxNx7eR1tlmGZ4y6HnKH3p63YkJ8jCGBr1y24FQeHrsyB7wSlreHJLBwKVEc8yUin8ancvIWff8X/+JfvBW68E0h4GjCyEU496ydPN/y9Drq4c1vfvOlHRs3i+bgnYd2rVKcwnjXJM3i5IiCRhq8mNq1wzW4PtSDNFSHQ4a49tm847H4o0v5g+hJpuJhHTeDp63kwjttQTfhpdPBUA48z/ERfLJZ26On5yYmXOrxXctXPQsuR0VdcAZPOY5LV7QF79qRC1uvsmbFlc3R8NsM846aKldiOJw79XP1T7n0tUP2wCu1aEdD6tisiTaADo9ozjCCIQ9yaXvK4d4/qQd5EtB6zQ/90A+9JViCv2dSLDFTGKs3lG3YbOXLCZswM0wuM2BLsDyb4Fm94NqVOcscdUln6RCs3HXKuQKG8OpUd+1mLFOsZUJnj+gk2kijlTkba2QMM4jq0itTrBS3ADwaYDZvSXv1mHu4V7Rt5ct5KFSHdq3xAa8VEntY2Brm8GjJ5LWVNNFy4SXQpzKvML5sFrt2dhZPOXJrcOPBQydplLe35vK+368af3HMayd6Rs/402ioE/nCqbBIK5Psg4i+HRmRXBb7PpcGMl4rZ+hp9rnRgFGT32acz1CY5x0WBgbjlpxUr/adpx36jmFOD/rf6YThtkcmrM6gARitpKPTrUxauelMmp51JlUy0//0Lj1+mWHs3ZMbyO3Z9QgUSipCaz4RyYYGZzLzDksITReCFUdcBBkqcQ7f6ZVj/BI8T3A3C1WuTTd3Zosw78qHLbdK2QqJmEDohAv20gYrJuDYignM1nNuh+AbePBcuygE5Trh7ZpoMAhJ5dYYtVIjj69eVIL0GnvtXw9SvR2ju3W3EqcVHIaJcAmesikYmvFIo024ut/fwW8Hlt19PYMVzTuOtWF2srA4PzTNB2whH51NOyMlAwxMK7MW/zzoh+IvdSzjYWjZFU3iY/DoCHq2kqbyZCiP1G+jqx1BbBzV962I8r0Oe73taN8KNmWEgXyXfC6PyEXHASurwzYht8bbb+fl5EEmy+exINpeuXAzyjGSWx6qv41aWsGmXilS26n7vfWm/4Wf7tP/FxTrys2TG8hTICio2EQzUr3HBEPkjjGFWEpQGUJgJQ3kxQRTcEzwvcTriKcMA8crcRmyiFUsAylyMc02LVAvJvg+eGC2t1wz3GCWzKvcMkIdhsYMMqYXs4lpnhWDhE/CaEZOGTllnuUtgmcI3XCqFTJtNKAtYPrW0DBl2e3uE2bviu3uKo9WYDQLCmZ4oJ32VK/ntU+5YpBtq+ZZ26PtzuLn8L82Rbs8v01uP4dCdpUpQRm+YqKunfHMU3hoDJLMkcnT44Aneob/Jj1re217Gf7tBB49rbAqpMEoN/HlfXKgjLoz2t5ZSQNvNI5u7aKkXV3xEd0r13CcIand5JnOFKfzvHoXnhUv2rJ42NhCuztiQd2tpNm4n298Kxe5Dk7eomcdvHfqP97VRh1+OqOcXe99W73oVb14kB5E6/v0/5ZoL/nxpAYyoqyXlBCe8ZV6SATw14xWscq8Ev8NJVdJUuRN4aEwm3GvjG92+VZ04bVVb3W3p94OSyjurvaJ0eAol9EQlK59zSorG6zo0ewfIai8er1fb7YT8ZqJq60mUqrb/7zF8K5cqQ9L8xSzsv7XSUQXQfj20QuWoe3mrcFZW2t/5dwT3muxntMwZhxKz2H0lOFFeWb4aQkaL0e8euVDPXlb0UzYQZn7DOTqRe2ETzIKf/AXt9eDvxVfYEV/KTPRZ+UouTj5s/XiF3jRDszoHi/B3nLKNoLr0LqVITPQ22kpf9LWfUngytYR5bVVp//Sc7rCxaqZlUftO+tNb1YHw2mNNZit9146Gjmm+9Hn9ej/ywzlkxrIrXjjGj2Pgd3bimuJ2QYCZyIoYrT+FyENh1OOjDKYBZ4jZvC2LQknr0rd/vagK3C2fDOHFMUETQZqOwHPLH1chrd33iqgcnlzyppxXjjhhNkdQ5qh35m8zQW00qcyFMxEUO1fD4mRk6dZG+GVoVrvKDwS2CaWGg4FUxt3CV2b72YcVhZOWvUuwyY/sMmfFFr9awjUlZHpKNR4X+zqIQYyL/1Uktr4WPyjU3KEj8k4HHRqGYiVXTzN+MD73Mw4uusk4yOZ3HLhUNn2iswINpymXxk0k22lsylXh33NiMh8aJmjNoAH1mYs+K4TCmtnHVqdqzLaeup/q2RWvpUNjxyLDUeswX+I/r/MOHr3hhjI9RoTgjOOsEqzv/ccFITfxPFFbod8a3hPuIjdUGYF8jSaGT7/ryWYnkwjYLtqYnv67RD6fdcKiwT1Wp1ruMJxvbHTO99h586eXuPB4rt0vdaxnYZ0vexrBj56993Jt+6bpDE8l3qzBpFRScHWs+r3dpAlkz/EQK4cXpOtc8Kitq7Xdxf+1/BupLH0zsuMPltm6Zk3mIysATxlfuXv9OK3o1zP+a6Oa3UrQ79yd/J1O4WM39lBLs3295av3m3/OhjhUX3+Jwfx7WX6f59xfHIDuYgtI05irZBadWLIK5N+T9AL0QggP0tai7ilXMYIewo0ZRPcBe+aAmQsxCK5/v52Zc4aE7+V49IbTth1Zw1obegbMU9K2qTDGpZwVhc81NsORQtnvcjgFXdLWFOcDKhJHjg7/uA0fEtrsVurEaQV7Zrb4sOLB57w7E4BXuMvhioMof6Nn22dlc94rJBnIMXRyqFbTzGPaj3VvGUnQnY9dJImmVyDs8Yj/MnOif81I3AN/zVc8csknkwFstmz5Xl4SA1CT5Nl6Lkd+nYI4tOlh+0xHKfO8V7JLpkUb1wjunhbYaV95GJjs9tWv8mMtpFf35yhgu4lwpugUq4VPNuZr52g/0JoVt7s4XRr/MRhyZiRY7HHlaOVyfv0/z4j+aQe5NnL1JiGNad3skPS3HyzpAljHpFAcJ5DLn5HDaR4YK8HEmyzhLsWWfmC7Du8LzF7vTCJtMEJtsTsNVRwE8Q+Y02dyb09YMN19YaP1RIZvJRAalT1LU7RMzpuvdVfvtkaAb/3fYZnlxuiuaD4xigbmmXowamt544yyoof7yYN61GtskcTnh/8nHEiP3HjdA21z/hq92ZVw1G88iGJ4uGxyrUex2Pxz1id/DkN/HayjXA2VhiObWEWvbT1jO+hu2WJ4VaIo8kM7+NVB3ytjCdf0R58fDwNUNulJTvK7YFhGfwWWKyMlxB+n/6D3aKOypok3RGEUUUnFCw87b1P/+8zjt6/IQZyleF04yN8Saby9gTjN6Ads/3HTIQzu9iRkw29dimf5FHlJJkysnrPjMISBlE911t3NGXw9J7VXcItL8EKlVKGMKFywdWz8TooubKdP5NHl0KoV+/fEZbV2zrmFKHJITSBM++ZwL3TO73T7eSQsjwDwm9SR73NlPPIlobR1nt1lw8KF6kV8Qg8ht3OSWjDU1dvnk/litMRXrSW8pPibjqXNqyhXlnQ/maftTd+nZNx20GlAJUpyfmhQ+zqP5W/55aowV9cV1rNW4L/Jl7zQsHDH3QnF3BILlJw9Ian9+q1r+JJT7Qs3mxUAx66R4vonkyCJyVNnE8mCTkGsw5euTY/hid45R371qKKvYJnJZi6mgHvLKZoqpwRlLbBpRMJz3JWjym7+h/OWy96if2rl0x2fo+VW9vR2IPyIfp/n5F8UgO5CkExBE1N71PwdsJWpuD8btRJSDOG5UF6Zur/Xd7lXS54rYIxIuUBNlTbDVyL8yCavMcuhoyh6cqYg2coFKPBlmrR++om9Jsv2ZEG57CymJp8RO8oyju/8ztfqt2hEGFSV94WeIRiwwMUKaMEnu91BATqXOBvUsXzDYy7PzfG0A60sfIFbuGxs+meq1d7Fp7v8uCXL+rZHaVPnq1wgp0c2KQ1I7Gjirt+p0hm4dGtdf0PiUFKszI5pv2L6wd+4Ade6PEY/KMnPDtKAR9XNuLjTjT4bsNG0Q3dLYJI9pSLj9ES7K2XbNhqDI3OWGQzwj33nSWNrh1ye67eLqtqPNsy3gWv9lXvOkjKtQN48KR3wa0wT+WbqOqIFvDUu3rvd/B6bjEGeIbiG4tEe99vXvXK4LXfT24gt1IG0qwtwu5aZasZGgquwWDoIKpXcXVEQiflNfQGT8xN3MRvKQ160q6EnIeyZ9xYW4xgrW9d49KZNFuvdcqnkqtTbCVGMLZiKBvf0s5WTDi+oSWU7Se5AilGtGeh8NZaIbS0LGG6FRiMCs+1ehtateKmnZrbWp+n15VAooUEcfe8mupd41y9reCh4HjX8aGrDME7aXYqau/fEgPZcHG9DatB1H2fgdSO4r7a3aoaz+2Y9Crw7wwV9Nx1ynWArQySzkT+8IfM77Go640FryMXeHo7ydGw24KF/Y6Hdo7e7LuqLpeUJjTr2NY14mhLLmqzch2eteW0jd7FX7DbTXzb2Nk1vvUc3WtHuqCtYsnqpjsZ/l0yWd3atoYTPPfJVfrfGVTsyUmLuwzlkxvIGoIQEkc7vLsjDrzntYTQ9tgF21u/zU3PoCHOBqoZNEZSPS1d8jumqieDG7yGEJKPV4l9s0v+GoIqt/j4Rp3t7u3eREpb/a/w8MgoM0Uo388Rq2sslG+JY98KgvNm10jl4RHGDNUujVvmEwY0K2Fe6oTvWqK2ZQlpS9mqd99rE3i+D15L3ijW4us79drIo+fL29NIPsaD3PisIWQd6X0GEr/aIccwsRUb2nIeiZrivh78tYtC66xMJjKQyWPyVgcWPTvhs91ulCsuKS5oxRR4VoPhQ+WSdeXV28Yt7vFBCKvOK37sYXm8b8ZIB76yxmiTW5vsdoFXatVp+NLjDNq1XcstNVyHyGqrvtsQDNmGS0sNM8zFvWtPh4B1b9SCNtqwaWbZk5b43mUU9/mTG8gEy38em3XXJbzGKKs3ItAaqlziPaQLwWKOsnlujFJeYxn8IZqSN2Sn1Nu7GhqscvuOUWLsdjjz3u/93rerW8KLl7FHWBqiYP4aA7D3cCvfKrMrERIMSrTer8mipU1wG5q1xI+in0Km3nNInMKIQ3YF0/cNidvFJTyjzx4ylfDhiZjh8qN6bE+1RuGutKHHGsgmAZxP1OFs9xlI7TKUN7xuAwPP/JVr9yrwByN4K2d+22FH28tJXP6s0cvgdHRy5cQhzyEnPtpVPlzskrWrk+J7h1t1rx3ocerCDrHVZVIkZ2SNid2713MzGZMXvm1sieN9+r+HbClrUlP88ZQh8Mhgz01mraGu7uxJW569TRjI7RFOwmtg79vRR/yNweqwoJbObR4f5BFEOUbGvb9dvtgSQqkKBCF4hvh7JXiMnFjGZupvYLqZX0JkCM9IN6w7U4sk6zaJopw1vdq3G/GaSa/d6vUXvHNnHIKmLBwIodio+zPxvdl4B2bBmRekXB1Svf0ucYOvIxeUa1eiDGbbblEwQggPXkyjgPhp1tT32q9e8Sr3UogyMBnP04vZTuz1DrHVd65sMuR86CTN1r3y1fPH4i91aw0DPmqv5XuGqLzK5U9tEDtLFgwXdVrKtVuV9oG7fCQ/jOLSfeU8mWFgV8abaQevpZQ6aHoFHj3rlM31+qXtKAdeMUB1g7FhlurVUWZAiw9qX7KW/iuvfSbqwCfTq19NZGrb4tGRFMlks/b0X71rTx5iGCvzpB5kjV0hgWyEjjj+e9YpaBGBN3bCqFds9qpZLUODs7e3x2NGiMCZ6Qre7l3ou1J4lJPvVyxm3Xl4NFsHruD+bvy5AqQnTsiV7ajZkzmt4IEHjyc81LuCcaa9BC/ahbtyW+9OSG2MtQB4s567F9/WuyuCtFGAOxr6Hw/rQKJ3eXbX4o3XOsrHeJB1mB3T+1ADqc5zOBkdk9nH4B+eO5rgMWpvhn03Tlm6l11x0rMy/T/pXox/vc86J/KfbBgdbfZF8NBj02NyKFZn+20mOtrT2TW2K+f0OHwrh77RJ5uQ/tdGXvfKT23cFUEmWU3u1vlv+dV/OBllbZ0PMZRPaiDvakCxgXrC7cnX41hFWsO6Zdb4rtHb2Ej1rGJX56ms27aEbI30aezBWcPTe9+cxiF4+3970YW1Hk3CtLCVXe98aXLWu0beu4bGi0v0yGD07iyzBjEcT7pe+6Yy1wxm/Hm9HiTl3OWSbWP1epYarrdzTV4fi/9p0M461lD4vfRdGT0dBeWUP4ebp5G9Sw7DKz1ZGdnY/l16snRTx8pLMrayfcpqcM8sgZXjM2Z9GreTN9WxCebXaHiXDF7j/5MbyBWAFGEVvfcxVoxLULaedQm/xkwO1Ad8wAdcPLNOPzuNlXuzfdfgrXFWh7xBxzuIRXWa4tk235iBtmWbsu1MrByiJ2y1Ew7SRXbd9GkQ5TWq0wRB8NY7WEMInrK8kK46jqUNWHCG+8uU3oQGGpZGkXCGSzRSrzQVvKlMOAffN3ps5U6vKK//pPm27S3xIPN0eBx+Jytm7PPIzzquEuQjHy7OZzsfg/+5GgwteOHkInqqL56vvkj8J2f+VtFrXzy3yz25KH2lDju6r2wYUZCNdtA/dUb96pU21qTVy2hIdvCcLF3T676lM9oof/GU78U/fQV3jXhyFzy4kt09WaDy20mAh9abKniXDFx7/qQG8prXcPZ420s0nFgXn9HY3sr3hoMpRd9YEL89it+5/5Xx/0xvQRTD650JVa5E1u1t3vSmN93G2oJdutIycBfdb4wswa6dgs47HAZT4u7pvbUL+IYL/D4VpW2tTry3bfFkaVz5VmDEkx2iLG9ODxjMVocEV0y37c9OQV8DtMqbByklpjzI6AfuGsTaU4hgl3M+9NAu7bjm2dTeV4V/9O/g+5fxp042/BZ/cbb11sAt9rv8sY1dOtN/K1p2BQpablglI7V07rdJj9Vb8tG2ZcsH+lF98XXPkq+tYvTR+Jr+r05wSKKfb/Ys+epuo5XTwK3e93v1/yGG8kkN5H0CuMpBoUzImIHkAViBIM6ISby7LqsLMNpGp/LdxAr1JIhazAJcMRZxMASmeDy1zqQRyO8ycYJ4ZoMlrIpflSRtJjdPKcZom5QMdevZfQtGiqYe7WNg1aNuiiavbme7myWmNOFRMvEmXWs/GsAbcyk/A2w9tmTzLjRSDlzl1Cs9ydpWtFij1BJH3o3hqLhnZ/PkdWo73MSPdFJw5qkIdi8e4ErcV1Y5uaY8eh2H9kiQ3w6uoeHZWbjP85NLanb2NOJnZ9K9YTYaZzweuh/kNQ+lIWmbtT4GfzSBhwt/oid6kzUyJ44tjrb8KR5uFlfunrZ01oyYaFeTd3QmPuI/usmnTCbFpcmkFTz4KA0KHM/IQl5rk3zqrVzxvvBQdyt4ZEKARQfJDTw6dE654uHK0Stl20KOkTz1n75KtyIHZMj6bjRrRFe94IJFb8DGf4su1kGiG6v/ZPOa/t9nJJ/cQC7j9WxmTDcPCZGalm84Um+VkDJEDRcQzKyZa3sfExzNwrZ2+YwNJqTc/YgJ3qbbRDDwCvorS+jUe3rA0hjaKVobM7jByTgYZqurnb0pd4nJlfW9PEjJ4rWvtayn52BzBm2iGN7VUy/DKYjkdnXpUFzK+o6wbZzTO+2zSsJVvWvc/JZUz6spvQgM9x3DuvWrJ3gLp3YsjfymlJRWZ1JCOxjr+eya7zWgq2zlu96X5qNOBsWsfGlPxa9aa/wY/LW7nbiv8Ueb8VG5VtLgGT6gZ51zOuS51STLx7vo3tlCyjIU62H3fbPA8aF6l5baQH6chRMtTNy01d/KZcv7wCMXHJ5ygtcObL2+t7mvusveyLBzDshWQ30GvCOUdzjd2TrJcxvrPkT/V16v/X5SA7mEVrkhoCTRMuN7v4niO6Tt8KVN7MYsSlq5/kspKTertJWNdSjXypnOpGnI0/0aP7v1MFYUpoRyK3gwZsvtyhfPpdZ0ls0SXEynBO2WQkoSrveO4RLUO9PGMz3hqejqaQVG+XNnYnedRyt4Oo6zxG69b4JcOxkcSbdotWfcBAu/qrfvO9mRV7R0SdFb+bF8PUMh1d/kitVDvJIdPp7eZBv5ei65esM5Dz20SzskSDOQp6GRbtYZP4/BfxPvWyEVz+G9K5Pcd9QsWe2qfp5S/NkzZE7FRhMraaoHHaUVneEEK1rok3LkwnfxdQ2a75UtTov2JYCvjjOi3sVf8Dq0a731PQtHPY6HKGS0ctKKqPRfGat/MvC10bO+96z0pPv0/z7jGH/gER/3m48Kcj3gany/RO2zeh3W3K4gesqdJUNgeUoYdc4ucaMZFUNocCihupxhcSq3BGuGBQwJ3ZCqPcFt2Niphoai4OnF1+BqE3iMn6tynX7YMMw7xmt3UtZT79LABKOzXAytwmu36IomjPzCs7NN8NQb0/MMGQOXoZo2b7AfTOXg2JLE0lZ40+d+kevxGcJfW/lhNRF4Og3taY15YZDlIZ7yIE+PZEXqWgzSpgrxbo2pZ+c+kdq8k2rKPDTNR9nWHlcfmsBBqtdj8Ucnq1XwATze1HYieZDoZGQBV/j5jqwv7srm4Ud390ZZJ0zPO2QLXuB3NHFlwfAM/eAbXXfCMwPL6J0rafZ0wdrZhhPNiK9BU0d1W120BjH9935xbkWUkFdpaXtKYrFw9bbE0ffBi6fVmx7vpNd95u1JPUiVr8LwnAxnzxklCGBUW7v3XcNVs2oZRAmnvKU1aC0hsjNOTA3e1i8PCiE721q9Vl4UoytAztsiFHYeaQhh70Te4Qpj9RpKpOgEXd17dgi4JU+3O3rwVnDEF31bvXDOe20jjwToPd/zPS9CJl4EhiEvD6OJlhivV1eu82xStI6UaBhnAoAideyCIbnvzsOswNPGTWZXri2nqrckZt7daeSUOUcX7nUe2qCj2/fLa95+HbL/6FjZOq7oeN8QW3m5gO/zPu/zwgz90v0x+EdP+LdcFX8Wt/i4x7eir2Hx4sW58Pz93//9X1gFJpl96Vu4Krp710mJawx0BJKxtTF++H1uHaZedOZhFn7oJMvq9Z88dG5O/JJhQo+Wf8qJY3velf53zlT6Ly4OZ/FlZThK7je0Rv4tjMjgJs/ujQxW/80LrP7fZxy9f3IDeSpHDYbwBuzFfCAv812MQtAVkm0hn7DwFgw7vWNsiz/Um4Z0kzmGimKHHWZ0CkDLmXwvJtjyK/e7kqaD3z1XZ3EUMTHvdognVgIXAqMsj1Cb3+8jtxerV9NTg9UKHuWasUwQM8ZtEQUHK3NsjuHbVtJU96640T4rOZQz47her3hbExzwtRoi2m+nRvk8V69eOXjwAK8/u7AUJwRPJwb+ns64nssOWeMXOWly5dpa9jq+hqTwUof17NE0OryeNJ9z2NkwUn2PxZ8sr/wnF2Qbv4WF4k+K7T/+FFKInsoVmw6mTtNzcsOz0tm73xU30ca33uF1sUL3JVkrt1sM0q3kopHUGhS4+d5wds+n2S0C8YPsK/fu7/7uF31N7tS1xquYL7jKpf97uJfy4aFeeARvk97RR8yXTKb/GdH0/xyt3mUsn9xA5oFtb5iwJxQ1FjE21gT5a8Mzw9UIU3nxzXrCvuncmpR3e8vasMOVPBPlzBTX9uA2DKlO5XijqwR++6Pk4FV3Ox+vQrYjy+JsNUGebMLNuBi6r+fU5qQNM2Jw9QaTd1udi4/e+pwVDsaW44Vt+xiNjOh6EOAptzCXH1t2jaLfGc9ikHDd+FFw/G/7N3VlgJOj6PXQHcVrR3WdQzzvH4P/iTM+xMfo9DL+LL/XQ4o/4Jduk5wVWkoHCqPofDrVM7jniA08RxF7vzwPj4bO7o1sdPqrC2Rgy6KfkYhyO9Fmi7mlffRPX2tfw//kLXjiw3WQ/hv1rF7VhlP/N+x2l0E8nz+5gUy4a/Qqf41ZJbfpgdhcW5yd8cq+MW0vHuavGNSZla/OD/7I7d5N6pgkWUKvUSNMPDqTMOD5vUq5RPPORIVyHeu6hmV/I64tzdrI4ZqhAs+wkSe0m6ueZbXRhIuYYjOupwGvbkZEJ6JcHcHikPIY9onnRuvT2+8ePDzhKW6Mcw0AmJQBHrvr0SYtr8G8JqBNXp1D49qrPm1NKXfrq237XXBO/K61oTJL28fgf03eg0cu1lk45Qh/0HIPul+5qEOQfI0/EqJ7tv/XW0I/ZU1Q3iXjwjXkwiTiwrkGEzwyqa3X5KdncABz9xG9pv88Qe1rYiaHo/99o230mkPRteGvntEB8NoR6CEysHLxpAayIZgKz0ByxupEitAQilNpQ6xhOWOCSBmq9TT3t3SRNbhnW2K6/CtM9HduarpCrt6Ex+8Vvu3ZwcUUwpNhUfY0GIbnDKRyDG5l4LunzYFHARhc+Wy1W7k8n2iELgxVhvkuRTBxo1NQ9jR2K0gpQfWu8Vj+UaxTUVcGTlqdBuqaYdtOT/kENo9qYcR3MWQe2n0xyI2Nvaxtbyn+2qb90SBayXclQ3V0O6xfT4gRI99lWcQTYaH1mjOky8el+9KoDqxJtrNDUD+5UG9G6uRT93BjpOgMeHslk/EELDKeQfO8MFvfaUv6T9ZX58824Ik28ozBOQ/B61vpbNpYaqF6Hzq8Xnl7slnsReyaN5PB8q6YT+5zSawpeET4oA/6oNckEUvQXsT9Fm/g2jecKf6wxsBvSn0ON8GLucFlnNa1L+65xkRZDLO91A4rOuNm29gQe4dSZfpvOYayoXNxy1YObWdAYJXboe654D+4Athb7wbN4xl6wwNt8tokgJ9epHoNc4InrtpwJkO+Bv0ug30ayOgaTX0nrQjshuHbluC+nrXYyd/ZJnR91fgzbGbGd3WViYP1kNMR8eUN0WyHsEa00Ea0P/lYB8PYNjSt7O6AE8wdsqPzwlMmeEJQ55DdaG3p6TeDCE7zBuo28bPhjIbup/43kRhv1K8zSL7CYycmVx/MX2zebOGhuwz+tedP6kFeG1KeCuNeOUhiBiYKYAuqNptXmXrFCGPyZSdV6lkJmaT0grTgtUywWOC1JU4mIhbeOYQuNmMCZAPTJbgHsz0hTW5IQWhyg9BrW15Fxk6d4GXYOqgoeO31aIWJsgLPyjbrlyFpdY6UEoHucxJgFTFc2tbKvZjedh7tRQkPOLc9186Q4k37bGoTeM3Yb8K7cqc3eArkXQbyHF5ZYVVeZ8qzinHXjuLVF7xtz/7O6D4Wf/RfYxZ/5Hkuf3b7uPBIxvHbBAdFl72xnbGylTPBaJJmJ9uWJk1SmHhp2zHfbvinVBodIp1pm7WVi2jY6il1Lrxm/RuF2dpNPe/2bu92wTmDtcehoBF9Tf/pwk6qeh8uTd60zdpO+uRA4R974p1FHOD13Xmw2H3G8kkN5GkMnTyH8JKbVxGVQ8QUPqEyW+r5ToRYLnQKyqb5pLCI07GsETd4er8uM8SthGkoTfkwshQShJdCRFBW6Cg0pnbkJZiGGureY089Lxm+9JjgZfzRo7XIhCklLT2kdbi124oKyqBTcJX0nldQOflraNiMPLjuedM7PJaW5LkgPTrgkQ7G/n57tfuzkEQ89F3ZBnlApaWcAfR4ey1edFfsMDlqKNp9YYj1NP027NL2c4i9BjI+So2C8xl3Nsx8LP7oUloOmXPPEOzVOSt1xtqv3KZhKY8P2sPD61KOwm82SHs6qrerxQHJGtx16hmN5aOJ0u0syJN6S8bHAytb1L06zCBmhHuuDb7di7zqIPKIt+4mjeJNaT5NwIK3EzfgohvHIU+38A/47b+qnOfpf2mDLzTsjpsnNZAbq1K/HtnGmNzuFMl/niDEdwjud4ndBZ873KcE6x2GSrBug1Z5bTGg3gfTW2rY7tElnhuyr/L4bRVFCdslmHZ2TUMC5dTLQ4yphn4Us/sMojZrExxqh4mUNbhwNqStXvcStndX5oS3fMASxSWUW/7V+9pYgnpLHEsUb+egjY8ZBknsLkeuM1SKF6Gl2Ble6ZRchQnK49u4EnwlSieg0fiacfTumoFMhuLjzjgv7TbpXZqPuh9iIHVcFLNNEZIpfHwV+LeihVHAWzytDv/JnrZqs0umBKPSJi1LK+Va8te+kiXo43tllZMoXrzNfYndy4MStrWJnOBr9cZz5X0vX7Nr4e1Q2Sq59E57OBkd9YA/ee6dOBr/7tL/9LOlhmB3xs3qYGlLwWsT7cVVe/AYDBO2D41DPqmBXKOMOLwm2fG7SakyJcumrCl5ClOANe9sg9YhahkXQ+Kel9MSqlXOlqAFr7y7zqRZZncmjXbzpghP5YKpLkrUmTTKMtJ7OFM0EFTWJsO/hoDhoUzC3SFgfddZJmfcL8a1AsNwllFPSPrfrG/BbKsI4GK1SbSL3oSHkLt41S21Wxq21BBv4KuzyfCvwUqxgqdsQn2WC9eXeZAZyuXRNTjeP2SIncE9k5O1JT6+SvztE0BOzs5B588gxh/J0OjZkr90Is+SUfNbOV4TPl4bjXUmjXc6Pvd53NHbxEOxYnKhHYUuNjRAbnV0GXf3QkfR6oS3XmEreHqm7LnU8C79j4/N4sM3edq64ZZh9rxTF8/RSvpe7uzap7t+P7mBXK9QBn7xtRpEAArwbyM9P8+kafMKRx6cZds0Qn281NOF97xYWfsVGlbp5cRQzgu8jn01LCBI4kFrLPymRILVKau8toYfKxQtIeN5gUfILIk8vezd/AL8dk5PIIKZB9FabBsIVO8ajjzGZhmlhCh3bYYbjh3vCV5e/Rrnhace4Q/wmuFeOnrOQzu95JOGLzOQ622tzJz83/u78iD3++Dy4JZPtdXQ9VXg32YV5GLzcOPnyce2WGuGu7ZpF3qC51lDdtvCnXTR7urNsBphdOXJiSuHY/Ck2ax31ff42KUd4tzBCZfz2FfljIBO+uYx9t1d+t+xJOxG+NvIZHUG7M6kSa4W3squ0Zw20f9t013G0fM3xEDusOJsWHElgWiNRwyGa7e7WsYWYxGjkf9oaOe7lD74bZUk1cZQnSA1ExtjELpVIGa4uOAR8YRnhs73JnmUE9NrNjJjsz2nslKMdAgmbcCzwiQmBk+9ysCZAvlL6FPW8EMTQyCxFPAFyBPSBMj3jHFbZCn3Hu/xHpd6a1879ZjhNkRjZKtDbDEF2Xq1sXrFZl2Va6ca79G6uKnvNxXqmiFa4XyZB/kyIT5l6r48yKXZaQxW+V4F/sU21QMeftgYgwyhF34ZWa2Mxx9yI7yDnk1G4EP4SrgGE5z4mIxvTm0dvJGNDhKP68hNEOWlNnOuXu2T15qMk/cdcagXPAZdm+qgO60UTAZOe5R785vf/EK953xD+m9EQsb3yJJok2PBKdEx0/86HmGS9RjF8bXRCAptrsF7mUz17kkN5DlrucOjdeFrTIckQSxjsYLT93ljypXGsytpEqD21dt0m+DVNu3opL4Uwn+ClIFq1rl428Ir4XYVzXc8weDBZTf1rH1tgbYpRk0gbQxIm8UlNz2kM19O78wwbldVlNpQJ5VxoAyLR8H0TcxXrzje0iV4y0vlKOtdK3PCt2HtWzLEfhUG8i4YO/mjzA6DH4v/GetiLKIn43GmnkWbMw0r7zNaRv9rG+GG5+pYcdmtmwxsuEv5jPPyfDvXfhuRZIyVJZtr9JKz0nJWNloim7NQe3fj6ur3rvil33Xm6gvmHoa3PDZxWNsW3snjl8nWkxpIFZ/Ct0RBxBQyRjF+rL4F9mcMIeYQIj2chFsB3DbAPZOwlbdBp3LgJVznNvjK6WUEb8V2NgfyJJ5eq23wz3DBiZs64XJurb9Kw0PQa1rY34qgE05KYxt68PSG0XWNT23tiAAGvbhf5bbT0gvzsNFQuQzDacDM8oo9dtRDsM4hluN20W93S9nRQ+3b75a+T+1BXlOENfQrj1v2Mfifw0Fw8QfddZBnB7e05Z0ZUbX71Hbq2774SH7j910pVWAp55uFt+1QLx7aUm151u+VEzJONvA+uV5YdfRkHEye5OpxbUgnyRijtMd2rLxUh7aRNQ7F6tPpePHWOwbk1P+XGcbePbmBjAArKCfzziHSKVR3Ce5pSJaQ6/0tk5eAJ0PzcCrf0OOaod7YmHqrr2+CscxLCM4e7JpAhcs12izshHXpfDL+PEZ235+TBlvfOfxcetXmyi8Op9fUu/MkybOdbw0DeZeSaPOrwv9ax3CGG056ZkRWFpP3jatdk/PlxTWan3Wv/J4GEazNELhmMK8ZKOWuGcxrOnpNP9cYrxNwl3yq61xNc+rZtukhxlGZJzeQ60FeIyQGNIQ1rOW2N/STg7XfVE7D2x6e67xnXQdPmeDlZu+xlKfRW3dcLtip+Hm4HfvKvS/3b4kd3N0RG055myc+e4ysuOppEIOtJ4RHKxI2vWMVwmTJDo9kDayw7e8dblmZk1IuPPXuUCo8TqXquNDKSm5X5i6v9Now+6kN5DXPd+XlWpseg/92uNEhuUjGO+YX7XdHbW1dPlpxs47FdjqFmvxvf8vTMwa/4xMK1Sx/8vTB3XrjY3Kz8hu8je2vYa+T2WNaN18xg59eN0GlDJjl4AYnnEvgj4arfzlX2kn/G4aDGby7RjDXjOaTGsizB96eYg2j5x0+Lxlb5ruDmzDKtkb1Ygk4wiCg2Wc5UDFI8DkGBU9SudnnMvNNMJzKrR7naZiF6xD0csK2F0pwlPHXqoCMVT1Y57FIYJWTZeWLb0uEzSPuyFL4WgkR/JKwUyp5neqS2KuNwROcr1dE684pftd3fddLOaklvpMwvziDW11o04oJ7V3vpBU86kXr6hVDOj2e4Km3Hd3t+1f79v81QfTsrWUgz/agJXo9Fn/b3e3lQDZ0Qk88J+sU2FZfa5x3RQt6tjLJ6pXlj07J9/RBOboCvoTt02jQp7IUykP0XRtmJOfF/3eFFTxOo1KytzqVTQdtn7YjwJLHyViz5urYs6yv6X/wTbbsZfYczuC1QS94nZkTHVv4QAfu0/+75NHzJzeQpyeGIefu0yksA7KC0tIsPUEKZuXLeQhVAWjvutYg9Yyh8LwjKtUljaazbKo7RbXyx+U5r7LttSpXvWaJw7NnnehX3a2kaUUL2NKIuiiFJHLtY8RTUnmOBLl1rtUNHqE0W6nucrzUux0TQSJQdR7eqePahqyetwLj3DC3dpaztntg+q4lnNHLShr1tpJkPeNzWB/st4aBRBcyGb2jr5U08DpXRL0e/H3fCpT4aFS0xibjt95j/NlOBf/jT9+7P0/0K8tjNyo+N8xtOJoRijfg7X6JnndejDisy7PWw0cr/4WPduNaZXcFT3WQG6k6TTqtYW7JZfJQ9od4qTaLO5aWFDwz2zlTfac9yu12bsq3AXcTui8zjL17UgNZJSGDANzo0lhiNG9sc8QqbwIDogK8lKrM+o4+WAEy9d9Kmjbm7H3wOudEgBwRJdkyPnvkQgyz6UMbjzofRPvsRpIBCDcrLnZfQj1cZ48Ey3/JqepiBEzGEMZWBCVohMAsp5U5C7+E5RVIu/CA0QoZeW7XEpvVi4YMt+/lMbqvk1qPBDwrNVwLr+HX4lG9JhrQZie2aid4uwIjBdv/K6RPbSBPhdBmk2Nkcjs0NJG/Fz0fg3+Hllnl1EKGxR8f8WNXJhkO4s8ZbkFPCdvkxOTjjnKSS9+U2F09vnvZEQnKyQf1XSuKVnZXLjx3v0cf1E5J4WAkU8rxGmtH5fYMGbjkgYZDHXz63kq66o2P1SN5PMPpXfDiW/V2JpVJm5O2p2x0/+QGchsiDYASWGO5QtKQzLN6cr9L+IWQq3ywMxPeN9Jb/FFO8BAsgodsCthWah1nYPlcw97aK62mFTKlFlTvermtuKkOQ/q+WyHDZMLDS2Ss/LaSpvhK3zOQewYNeJ2NskzclTSe24nZTuPnhXZoYYUE3FpHqx2uTfMggG3rtCtpimehcytpWnFhZt13Op+NuanLcys/dsi1NDnb+qoNpKV9e8XbOmbeYR32boflm1eBP7p3aJlRSiusdtKDXKAT3F15XfEH7TMYygUvund2TWWieytpwFwDuaMLvPbOlZdZvfEseIzQtqOVNKtjwdsOkmF2v5371uv7PbQvfVBv8pCeaOt5WJhyaILW1bGHgK3sBe++bdyu6dkbst2ZFTAa3LnP9QAW8EN+F91rJEGCeJn0DQ/3mNYC14TPTkAu8cclWAiXuNqZOJ4rVy/nPiGQ/7YrZHh/Vr70vrbyIA2VE3q47cluKaWUG0ax41fhC15XcHmuYpN9Jw6WsY8m/rfGuo0/BK4LgK8hKMdTuV1SuEPHyqvHLimuwhtrwJVrsqhjX72HSytpNnXEc0P8vRLia2kor9pA3rUfZAZSWKJNYcV5tzMv/vgY/K/RM1pkNFpJQy7WABlSnzRCT8q/5XYlTbDJKj6mX4bN21nkhLQLD7y1x3dW0kSHrUesscuw3sFqSy/ftxNWRknObJ0CWMFr5Uvfd+7NiW+xWJ2GCx7qXSfK8/P4WmEMtFqjrNyupHlBKF9y86Qe5DYwdxcyBLN3MdEEAaTkShlaN9tXD5fxMhRiaGTQnytp2kFbWUNE3/KgDBvEmdwHr+TTYjZWM4BXtr46GNoYW9BX7E7czwqeJousxtmeWR08EMbEqgCxFMZLrKTLN8qpV/uC51nDvQTXM8a/lTRtp3YGz7VZPeq1gsMkjm/3UHV0N4nkOThwZuyiTZv05jnwfChxKz+UaxIgnN/3fd/3YsR1DoatC6+VNOuRLK1WNt8oA7l1ijV2JOrpzcP1sfjj63ZMOt3kopVJtgRLH9A94yxmhp42d4k/xX6Vr5xJHkPylpEq28hAuc5TMswHi0y2hFVH2JVcGOHRQZ1qM97tGgWXHBVnVIOnja1cIwvxOoNEFytHb8mKCUXXqf/Cabxisg6PFjCA2dJD9cJVveHR7H10NEG4+t/5PTkbd8XBT1v5pAaynjrjlpGsEWc+VzNyCYN7in7CkV7jHWSbPVsC1TOVBrArRtrFRhsqt6k2CQRGn4rsUKzdgDMjs0SFU5uEel8bN70hb1NaT+1XVhlCmncRs9fglLbAYG5PChfBbDAWXwoZnsHTXvXt6ga/9eTLo9IugqeM2f691ohvveC39drpaSQPpzC+NQzk2YYNEzwW/93IlVzsEsxknDwtf/rd+4yEcmfaW3yMl8mupG317aqolhEmk/4zLrtKJXgrk8oZ4e1QH41a5rg8B++8dmVOZZvQK3RTx6TeU4baQDrZrd61EdL8lobp18pt5dut6G3Cg1wjdJdSeL6Kq7fhlpv44BFuDGGtvp7PZIYjQgWHr3kliMbbAU+KSqkFp4uunAkkcUdxvOIca8hro169coYKerWYs7lnnjNihsw8R0Zuhxm1l9dlMkC9xeuiybaTRwAH8ODUEsfaWPt4C8oZUinHC1il315br6+cyS3ezHpQwSNs4Bmu4o16N95V/WhAQeBiZ6EOcFrehtf5LBhPbSCvKUU0PtsUTx+LPyO1uaDgFVeWeqYzXe/a78rLdCDf5K24PRzO3bDwkfwoy5s8O7D00MiEXikrfWYnZJTJsBjVNOlZKtnqQvwXBoAL2ZB5AV64+B88ozSeOFlTL2939Xppb4Y7/e+kQrwoV1LZ4In1B++0LzkZPMnVf7RdPb3PUD6pB5lC5GWsMYwoG3cMqZPB1zyg9SqXeTE6+Ctw256EJtgnvBXa4J9G+C5FX0O+PfQKxbWk34VXXacx2nYubkvj9djWgAU/GA8dZpyd2H63RvXkW22/Rqdrz94aBvJUkLuG/9veh+J/zXO+SyFPOq78Lg/XcK/sLty8veX3ycPk/9rzUw7P9fnJj/9Li2u65P01XNpxnH5sO5f+Pd/jl+/Swbtk7Rpdr+nHXXx5UgN5KsH2pKdBcm9I0zDBcK7cP40/Cd0uHlznPYp06xSnaDML5XYlzZYjAMUyuPnlCNbeXcYnHzJ33e/atkNTsKVhNDzyX++aQK3HCUZtbBfpFcjoVDC/IbvY4TUjUxpPbaxX3w6p3njPFGklzeLjG5MAGyrYlR8r2E2AbahgO67tHE6PtnJvlIGMpkuTlbFV6Mfifw5hg7dDvu3oMhhotMNN8cYusb01lBsqKbZ3OgPqaOItGQrPHamINe75MUI+GVNGbY2Lus6NYNKZ5XETjYUC7nJ46H+4aKOQws74NwLjTUc/E5qLxxr84BUy2Fzia7pzzUg+qYG8RoiNO4awxu42Y0v0jhpYod0DrO6KaxTQXViIv4nU9Trnji0IehpduHQg1sZxMmorGBnHmBiDdjMN8M56lQ9etFGu3YtWEZQNXoLbXo1nubz09Vo3xpXgiu+sIdtdk1ZwC9Rv2e0Mwlei7jUv5y7P9VUbSPy6duVVrHwuLhnQx+K/u9uAH7yN8aFrBm+dhmRseem4hW0n3Jbu8XFXbDUcb6Z34/aGx+udBu+MT8Nj9Y9sNhO9Mi5vuJFMtC03cutVbo0y2OkreBvnb6I0mdmVbtFGiltX7WToT5lU3vD8rlHCW81A1gPJ/6NcBUq3N2KQxBQ7jlI56TOQ3F6h2V8xw74Xq1GueInnUgLEPTqSAIwIn7fgvzgn5u3yOfEUz8Qbq6NZsOr1vD3nit9FYN8KHGfAzhk0TOzZbv0EDx60HnJpAzeB7Ta70BOmZCvgedPFWHjMCdEKkAkoZdEy3rQaoYkaz9WBjtUb7eNJbWyJ486+t7TThME5Wrir937VBvJlRy7AD14WC7jyjDe+9yrwR88udDPyyUtEz/izo6v4g54ZHBkLvt8zbSxdPEdazd5WL1q3Qkt6XIZJrBI8o6XqblY8udBu9aKDFTWVa8HFJp8zotqy27e1I3jHJMBl612D5Dux6/RfXTJBkjVlw0O90aVt4fZMJO84GuKtJeCf+v9QI/mkHmQESGFD9lxQH8HXmGGsGWweYGdSFDCXW5fSrRfYihYbNGAWhduhOXgM0OZBYkK7aGtvQyLeh3cZAcZabtlZbwHgcEXQZWrty6tMAEx8qPeM4XTGTYZr4a2hkQeJNtJUdCbKlRKxM46OqvV8U6u0r+T79SopQitfSgjXji3TypkOgM+Q2kJrjbrneNDO1uFzTpCtkrzRBpLxbggpjzTDjX4WE8THx+Dv+A8X/hi6rifmefzhPCQry5+lD3pKqk4O3FsV5tpOx/f42DOrbzxbPMDY/EHvrsFDC9+Gh3IOglP2HB1YIUO/kmnlyNQpF3smjTam/53LE36Wgaqn7d7gZEh96sy5k3mGlHFstING2ZPdSm3pe+33kxrIkzCWb1kjKul0lZ0Snef5et/5xmW+l5dledYaX7/NurVEb1fmNCQB78M//MMvzCb87ltvbMnfmaRqhYxZN0Jbuc6k2W2VlDF7mHAbtjCuix/YKZzlTq2bbuni9mbNWoafOCF4qwDKBy+h0jm0Aidj5L9EaDh3NIM1tYRuzzzJaCn3Xu/1Xpe6GHDwqjd8nA+iHCH0bld0qK/QgN/KtfJjY0lv1BD7Pg9SZoHhniM6eFfwSQ6MPl4F/q3AkB6lM83zib91gDkHkqLr3NOfeICeVsi418kr18qXaB/d9ywgRiovzrfRX9ta1GDJJfitzDnDMZth4ZsO41pe7tkw6gHPphyuzctUL0PXRV9X/8M7PUGj4J0ZJmDsGTe+1YmgzXkZLWhTq6buM47eP6mBVEEenIYzkC5D0gTF/wzaaVAZE8zlnbjKI8tAbjyTYclAtHRpldv3ramO4C01zFCtUEityOC2cQGv7VRudSqrLn8Yfy5xU7flUh2y1BLKPQQsI8kww8WFHhSrWNoaXTTgGbYmmiHtNMUtx0CiYeVaamiS5xxmaF8KXYpS7aijaW13HqTE/hQrgVtPiME9r7u8yDfag3T8Z7HmtvVKBk+6vyX48xh5Ua6lZzT1vw4nA8lbQs/dPDldofSdEslA4mtr6ms32uJj5TwHz9LAZDS96BRC97wq5doez3fxiZxZU147lGuYuzrOeO3oSfsY1q7auKcfZtB8d3qkeZYtDQaP9+lKxvxXxxrENgDZme08VTAs77yrkz5l9UkN5IlwuXsf8iEf8gLROoxLPHA3lXWPcIanwZJFL75XAqnnvue5MUwI4R4hZOPvrGAxNMv+unzjrO16Ts99zyNj0COyVQiUKQHyXCzVMNw7l7rF/cQ6d6djZUvUrd2+MXMOXriBx3NhEGNgNDAjv0pQAq7d1Dem2VLG2iNGQ2HyGFMYca7dEb3VFh1M1sqjM9+yRF31gtUQTNhkz7OxgoTQ5kGsQL/GYn70gzfaQOJFnq0k+2gGp2TlMfivB1XMWd7jdiQdVVEs1DvfiUMzkvG8A+wMJz1rGZ4zYNrRyfMmO+MjeJb44sXyG3/aHq32qFfcvR36PVeOLpkc6Wrbtt2gxKSIEBQY8bot/HZxBjycpbTLYsmN7079jweWy8JNpoVynbejHvyzmxadq95oZflr4T3f003fmyx76PWkBjKBo8BrzWtcvbL7lvJhBuPRJARFdq3hhKQ/5Ri47hfplhBWrtSFXXFTT1pd7/iO73gxTgtvvcpmxNWrbPfqxYi85c7l5oXwMAkngcDwpYV6wIADmCce1d0kiPfq1V7ftVIjPBIgdRnOhVflMrp1SNqlfTxlsE0guBoObb1Ll3PLrnYnitY6K7/zzuLLdpgbMuj9G20gUx71rzedp/RY/M8MhzZ6JYtLz/hTG6In/pANs7To2QRItOvceO+sUVaOXEgdS7fqAKwCU05IQd1gk4/dyNnvZNAeAxYQuN/Miup+05vedHlHdpTtu9LK0BQdOxdK21bGOQarC6v/RkLJbulNyW7nVnEklGuSq0m2aBg87Wp/A7/Zkzr2hxjJJzWQDfVWMc5h9Fp4Dea1IaY/BmUnWVaI5XSJkxne7s4iGwNTF4Ni4sMkix7q2rbsykmN4A1S7tz4CFjeoHs9duX2jN6zA9Buw23DZVugGabvFR3M6mmbGTxB7nPY6z4agEfA7ePXMa4FoSsHLiURk91ya5D6bf9M9OMtt/KlYVXtU7fhIUUwQ1rMsxUiDdvgxrPXPis1zjBKdSbobwsGcjvw83e8egz+YNTJlWqFvgwkGqEnucgjrA3JgBlmsos/rZCJ7itLRiKMmXI5ANspZSytTGFY8FLGRB5/7+O5jhIf6QJ5rz0Nu4MtmwIuZFdGRwndmy+JfpwVMk7W1LtHgDQpWt30Xxvpf6eF7nAY/uyCtqnXaYitE6+j20wEI066QGfBO+ca7jOST2ogT4OwxnEVaz3JmBEiG69SboP9CdQKd0b5VMBrBmKNwDVCLTFr4zXFjoEvU/7grzBeg6VcnUbvVzCXhjvkruz+7/3CiVbRqfrq8fOeEraTxu43n/MuATtpe3po1757oz3Ic9i/uL8K/JOf01FYHp1yWZs2vn6tLTs7e/I3Xp6d0vJy6V8HfA3OGtqV4dXZa7INj9Pwbv29P8vUhuXNKccnHvENHif9tm3Xfj+5gcxjKci6indf5c/v374pcHrdZS3cNft8jVo7Oklx7FVJHsFZo3eOXt6+qf+M/X0UIC9NopWNscb5ozK0H3CdsbNnQXwA0Z6LXCiwXouZXOGBTVd6CJl2lKE8A1ks+wxZnJ7ZQ+A/l3n7pUD5xWbKk7Nk9sEGUqC0JGWkPGOOO8R4/v0RtzmSb++0SO0yWobYDFubrN6nltdCGoQ4T3ThnEPCt3faP+N/vx6Sv/JUS9fakMi9BjJDuB7ks/d4n1o/v48C58oOsc2Gxg+l0jWP0ESSmXzbs53XQ/PfHlr/c7mP2RRok5jyOXfC6l4DGWn0+rvAfBfjZzyf/39UatLz3/9Pg3NTDbRh2KSDPKSjvVaG0c2DjNbt/F5a1bV6n/nyLJsvkwExyDPe/SADuZM0u2PHs5F8Frj7jE4ysjsuMZC7DO0+/2TTuhr+dPRuW+etXN7Xpuf3z3KbDCSf/ne2UvtYkst7DeTZgz/PYN+nzs/vr1HgWnrNQzxIsDYdzH3pI1vPOVFzV3rVM3eeKXBNblY+N0Tzug1kwE+BfCb7MwXuMoznsOVVyc4J91ou3TNXnilwHwWuddSvexb7vkqe3z9T4JkCzxT4mEaBez3Ij2kIP+PzTIFnCjxT4KEUeDaQD6XUc7lnCjxT4O2OAs8G8u2O5c8IP1PgmQIPpcD/B6r/NmoaVqysAAAAAElFTkSuQmCC</Binary>
          </Property>
          <Property name="Location">11, 55</Property>
          <Property name="TabStop">False</Property>
          <Property name="Name">operatorConsoleImage3</Property>
          <Property name="DataBindings">
            <Property name="DefaultDataSourceUpdateMode">OnValidation</Property>
          </Property>
          <Parameter Name="JavaScript variable" Description="If the filename of a valid Image file is assigned to this variable, the displayed image will change to it" Type="1" Value="formPlates" ValueToDisplay="" Hide_if="" />
          <Parameter Name="Always use global context" Description="If checked, the variable above will always be retrieved from the Global context" Type="0" Value="0" ValueToDisplay="" Hide_if="" />
          <Parameter Name="Image file" Description="Select image file to display" Type="9" Value="C:\VWorks Workspace\Forms\ChipSeq\Supporting Files\Blank Plates.jpg" ValueToDisplay="Image Files(*.jpg;*.png;*.bmp)|*.jpg;*.png;*.bmp||" Hide_if="" />
          <Parameter Name="Enabled" Description="" Type="0" Value="1" ValueToDisplay="" Hide_if="" />
          <Parameter Name="Value" Description="" Type="1" Value="C:/VWorks Workspace/Forms/ChipSeq//supporting files/Blank Plates.jpg" ValueToDisplay="" Hide_if="" />
        </Object>
        <Object type="ToolboxLibrary.OperatorConsoleStatic, Toolbox, Version=1.0.4141.41937, Culture=neutral, PublicKeyToken=null" name="operatorConsoleStatic3" children="Controls">
          <Property name="TabIndex">10</Property>
          <Property name="Name">operatorConsoleStatic3</Property>
          <Property name="Size">145, 21</Property>
          <Property name="Text">Number of Antibodies</Property>
          <Property name="Font">Tahoma, 10pt</Property>
          <Property name="UseCompatibleTextRendering">True</Property>
          <Property name="ForeColor">0, 0, 0</Property>
          <Property name="Location">20, 31</Property>
          <Property name="DataBindings">
            <Property name="DefaultDataSourceUpdateMode">OnValidation</Property>
          </Property>
          <Parameter Name="JavaScript variable" Description="The variable whose value is displayed in this field" Type="1" Value="" ValueToDisplay="" Hide_if="" />
          <Parameter Name="Always use global context" Description="If checked, the variable above will always be retrieved from the Global context" Type="0" Value="0" ValueToDisplay="" Hide_if="" />
          <Parameter Name="Display string" Description="The string to display in the static text control" Type="1" Value="Number of Antibodies" ValueToDisplay="" Hide_if="Variable(JavaScript variable) != Const(&quot;&quot;)" />
          <Parameter Name="Border" Description="If the static text control is to be drawn with a border around it" Type="0" Value="0" ValueToDisplay="" Hide_if="" />
          <Parameter Name="Font size" Description="The point size of the font used to display text in this field" Type="8" Value="10" ValueToDisplay="" Hide_if="">
            <Ranges>
              <Range Value="1" />
              <Range Value="72" />
            </Ranges>
          </Parameter>
          <Parameter Name="Font color" Description="The color of the font used to display text in this field" Type="32" Value="0" ValueToDisplay="" Hide_if="" />
          <Parameter Name="Enabled" Description="" Type="0" Value="1" ValueToDisplay="" Hide_if="" />
          <Parameter Name="Value" Description="" Type="1" Value="Number of Antibodies" ValueToDisplay="" Hide_if="" />
        </Object>
        <Object type="ToolboxLibrary.OperatorConsoleDroplist, Toolbox, Version=1.0.4141.41937, Culture=neutral, PublicKeyToken=null" name="operatorConsoleDroplist2" children="Controls">
          <Property name="DropDownStyle">DropDownList</Property>
          <Property name="FormattingEnabled">True</Property>
          <Property name="Size">116, 24</Property>
          <Property name="DataBindings">
            <Property name="DefaultDataSourceUpdateMode">OnValidation</Property>
          </Property>
          <Property name="Name">operatorConsoleDroplist2</Property>
          <Property name="Items">
            <Item type="System.String, mscorlib, Version=2.0.0.0, Culture=neutral, PublicKeyToken=b77a5c561934e089">8</Item>
            <Item type="System.String, mscorlib, Version=2.0.0.0, Culture=neutral, PublicKeyToken=b77a5c561934e089">16</Item>
            <Item type="System.String, mscorlib, Version=2.0.0.0, Culture=neutral, PublicKeyToken=b77a5c561934e089">24</Item>
            <Item type="System.String, mscorlib, Version=2.0.0.0, Culture=neutral, PublicKeyToken=b77a5c561934e089">32</Item>
            <Item type="System.String, mscorlib, Version=2.0.0.0, Culture=neutral, PublicKeyToken=b77a5c561934e089">48</Item>
            <Item type="System.String, mscorlib, Version=2.0.0.0, Culture=neutral, PublicKeyToken=b77a5c561934e089">96</Item>
          </Property>
          <Property name="Location">219, 28</Property>
          <Property name="ForeColor">0, 0, 0</Property>
          <Property name="TabIndex">101</Property>
          <Property name="Font">Tahoma, 10pt</Property>
          <Parameter Name="JavaScript variable" Description="The variable whose value is displayed in this field" Type="1" Value="antibodys" ValueToDisplay="" Hide_if="" />
          <Parameter Name="Always use global context" Description="If checked, the variable above will always be retrieved from the Global context" Type="0" Value="1" ValueToDisplay="" Hide_if="" />
          <Parameter Name="Items" Description=" Values for list. Use &quot;;&quot; to seperate" Type="1" Value="8;16;24;32;48;96" ValueToDisplay="" Hide_if="" />
          <Parameter Name="Read only" Description="If checked, the operator may never alter the value of this field" Type="0" Value="0" ValueToDisplay="" Hide_if="" />
          <Parameter Name="Data entry" Description="If checked, anything the operator enters in this field may be saved" Type="0" Value="1" ValueToDisplay="" Hide_if="Variable(Read only) != Const(0)" />
          <Parameter Name="Default value" Description="The contents of this field when the form is initially displayed" Type="1" Value="" ValueToDisplay="" Hide_if="" />
          <Parameter Name="Font size" Description="The point size of the font used to display text in this field" Type="8" Value="10" ValueToDisplay="" Hide_if="">
            <Ranges>
              <Range Value="1" />
              <Range Value="72" />
            </Ranges>
          </Parameter>
          <Parameter Name="Font color" Description="The color of the font used to display text in this field" Type="32" Value="0" ValueToDisplay="" Hide_if="" />
          <Parameter Name="Enabled" Description="" Type="0" Value="1" ValueToDisplay="" Hide_if="" />
          <Parameter Name="Value" Description="" Type="1" Value="8" ValueToDisplay="" Hide_if="" />
        </Object>
        <Property name="TabIndex">107</Property>
        <Property name="Font">Tahoma, 10pt</Property>
        <Property name="Size">354, 202</Property>
        <Property name="Text">AntiBody configuration</Property>
        <Property name="UseCompatibleTextRendering">True</Property>
        <Property name="ForeColor">0, 0, 0</Property>
        <Property name="Location">22, 114</Property>
        <Property name="DataBindings">
          <Property name="DefaultDataSourceUpdateMode">OnValidation</Property>
        </Property>
        <Property name="TabStop">False</Property>
        <Property name="Name">operatorConsoleGroup6</Property>
        <Parameter Name="JavaScript variable" Description="The variable whose value is displayed in this field" Type="1" Value="" ValueToDisplay="" Hide_if="" />
        <Parameter Name="Always use global context" Description="If checked, the variable above will always be retrieved from the Global context" Type="0" Value="0" ValueToDisplay="" Hide_if="" />
        <Parameter Name="Group name" Description="The name of this group" Type="1" Value="AntiBody configuration" ValueToDisplay="" Hide_if="" />
        <Parameter Name="Font size" Description="The point size of the font used to display text in this field" Type="8" Value="10" ValueToDisplay="" Hide_if="">
          <Ranges>
            <Range Value="1" />
            <Range Value="72" />
          </Ranges>
        </Parameter>
        <Parameter Name="Font color" Description="The color of the font used to display text in this field" Type="32" Value="0" ValueToDisplay="" Hide_if="" />
        <Parameter Name="Enabled" Description="" Type="0" Value="1" ValueToDisplay="" Hide_if="" />
        <Parameter Name="Value" Description="" Type="1" Value="AntiBody configuration" ValueToDisplay="" Hide_if="" />
      </Object>
      <Object type="ToolboxLibrary.OperatorConsoleStatic, Toolbox, Version=1.0.4141.41937, Culture=neutral, PublicKeyToken=null" name="operatorConsoleStatic2" children="Controls">
        <Property name="TabIndex">105</Property>
        <Property name="Name">operatorConsoleStatic2</Property>
        <Property name="Size">68, 23</Property>
        <Property name="Text">Protocol</Property>
        <Property name="Font">Tahoma, 10pt</Property>
        <Property name="UseCompatibleTextRendering">True</Property>
        <Property name="ForeColor">0, 0, 0</Property>
        <Property name="Location">22, 30</Property>
        <Property name="DataBindings">
          <Property name="DefaultDataSourceUpdateMode">OnValidation</Property>
        </Property>
        <Parameter Name="JavaScript variable" Description="The variable whose value is displayed in this field" Type="1" Value="" ValueToDisplay="" Hide_if="" />
        <Parameter Name="Always use global context" Description="If checked, the variable above will always be retrieved from the Global context" Type="0" Value="0" ValueToDisplay="" Hide_if="" />
        <Parameter Name="Display string" Description="The string to display in the static text control" Type="1" Value="Protocol" ValueToDisplay="" Hide_if="Variable(JavaScript variable) != Const(&quot;&quot;)" />
        <Parameter Name="Border" Description="If the static text control is to be drawn with a border around it" Type="0" Value="0" ValueToDisplay="" Hide_if="" />
        <Parameter Name="Font size" Description="The point size of the font used to display text in this field" Type="8" Value="10" ValueToDisplay="" Hide_if="">
          <Ranges>
            <Range Value="1" />
            <Range Value="72" />
          </Ranges>
        </Parameter>
        <Parameter Name="Font color" Description="The color of the font used to display text in this field" Type="32" Value="0" ValueToDisplay="" Hide_if="" />
        <Parameter Name="Enabled" Description="" Type="0" Value="1" ValueToDisplay="" Hide_if="" />
        <Parameter Name="Value" Description="" Type="1" Value="Protocol" ValueToDisplay="" Hide_if="" />
      </Object>
      <Object type="ToolboxLibrary.OperatorConsoleDroplist, Toolbox, Version=1.0.4141.41937, Culture=neutral, PublicKeyToken=null" name="operatorConsoleDroplist1" children="Controls">
        <Property name="DropDownStyle">DropDownList</Property>
        <Property name="FormattingEnabled">True</Property>
        <Property name="Size">280, 24</Property>
        <Property name="DataBindings">
          <Property name="DefaultDataSourceUpdateMode">OnValidation</Property>
        </Property>
        <Property name="Name">operatorConsoleDroplist1</Property>
        <Property name="Items">
          <Item type="System.String, mscorlib, Version=2.0.0.0, Culture=neutral, PublicKeyToken=b77a5c561934e089">1  - Pre-Block and Antibody addition</Item>
          <Item type="System.String, mscorlib, Version=2.0.0.0, Culture=neutral, PublicKeyToken=b77a5c561934e089">2  - whole cell lysate addition</Item>
          <Item type="System.String, mscorlib, Version=2.0.0.0, Culture=neutral, PublicKeyToken=b77a5c561934e089">3  - wash and elution</Item>
          <Item type="System.String, mscorlib, Version=2.0.0.0, Culture=neutral, PublicKeyToken=b77a5c561934e089">4a- collection only</Item>
          <Item type="System.String, mscorlib, Version=2.0.0.0, Culture=neutral, PublicKeyToken=b77a5c561934e089">4b- collection with protein and RNA removal</Item>
          <Item type="System.String, mscorlib, Version=2.0.0.0, Culture=neutral, PublicKeyToken=b77a5c561934e089">5  - AMPureXP cleanup</Item>
          <Item type="System.String, mscorlib, Version=2.0.0.0, Culture=neutral, PublicKeyToken=b77a5c561934e089">6  - Library preparation</Item>
        </Property>
        <Property name="Location">96, 27</Property>
        <Property name="ForeColor">0, 0, 0</Property>
        <Property name="TabIndex">106</Property>
        <Property name="Font">Tahoma, 10pt</Property>
        <Parameter Name="JavaScript variable" Description="The variable whose value is displayed in this field" Type="1" Value="formProtocolDescription" ValueToDisplay="" Hide_if="" />
        <Parameter Name="Always use global context" Description="If checked, the variable above will always be retrieved from the Global context" Type="0" Value="1" ValueToDisplay="" Hide_if="" />
        <Parameter Name="Items" Description=" Values for list. Use &quot;;&quot; to seperate" Type="1" Value="1  - Pre-Block and Antibody addition;2  - whole cell lysate addition;3  - wash and elution;4a- collection only;4b- collection with protein and RNA removal;5  - AMPureXP cleanup;6  - Library preparation" ValueToDisplay="" Hide_if="" />
        <Parameter Name="Read only" Description="If checked, the operator may never alter the value of this field" Type="0" Value="0" ValueToDisplay="" Hide_if="" />
        <Parameter Name="Data entry" Description="If checked, anything the operator enters in this field may be saved" Type="0" Value="1" ValueToDisplay="" Hide_if="Variable(Read only) != Const(0)" />
        <Parameter Name="Default value" Description="The contents of this field when the form is initially displayed" Type="1" Value="" ValueToDisplay="" Hide_if="" />
        <Parameter Name="Font size" Description="The point size of the font used to display text in this field" Type="8" Value="10" ValueToDisplay="" Hide_if="">
          <Ranges>
            <Range Value="1" />
            <Range Value="72" />
          </Ranges>
        </Parameter>
        <Parameter Name="Font color" Description="The color of the font used to display text in this field" Type="32" Value="0" ValueToDisplay="" Hide_if="" />
        <Parameter Name="Enabled" Description="" Type="0" Value="1" ValueToDisplay="" Hide_if="" />
        <Parameter Name="Value" Description="" Type="1" Value="5  - AMPureXP cleanup" ValueToDisplay="" Hide_if="" />
      </Object>
      <Object type="ToolboxLibrary.OperatorConsoleButton, Toolbox, Version=1.0.4141.41937, Culture=neutral, PublicKeyToken=null" name="operatorConsoleButton2" children="Controls">
        <Property name="Image">
          <Binary>iVBORw0KGgoAAAANSUhEUgAAABoAAAAaCAYAAACpSkzOAAAAAXNSR0IArs4c6QAAAARnQU1BAACxjwv8YQUAAAAJcEhZcwAADsMAAA7DAcdvqGQAAAeCSURBVEhLhZYJUFXnFcdvUEysVdMJ6STGTKJD0mmbNtVCS5tUoglo01qItY0mNEWSGjJIsWrbUXSEuLAvbixVNiGyr2FHZBUFHtvjqSCy7/B47Pvy672fI6kjbb+Z8+7c++49/+8753/+50hDQ0MsZcPDw4yOjtLf309jYyNtrW10d3XT39fPgHaAvr4+Ojs7qaqqoqWlhfHxcUZGRpb0pfiXlgKZmJigra2N8vJyerp7eLQmJscZGNbSP9TH0OjQ4vPuzm6Ki4upq6tD+XYpn08Azc7Okp2dTWVlpXA0MKSloqGM7JpUMtVfk1GbTGpNAkmVMcTcDielLJ47zbWwAJ3tnQJQOZkSkf8EfAxoZmaGkJAQ2tvamRifoFCTR7o6iaw7KWRokkhVx5NcHUNC5TViVFeJLAvm6u1AAgt8OZ/uzt1GDTMTsxQVFaHT6R4DWwRSQCIjI2lubKajq4NkVazsOI6UmlgSKyOJVYUTVRZKxO0rhJX4E1R8QQbw4VKeO+dyz+KZ48SxuL8Slx/F9NgshYWFj+VMAI2NjVFWVkZNTQ1d3V1E3QojrjKC6PIwrpUGcfVWICE3L3G5yBf/Ak/88j0EwIUbLvjmnMYr24mjiXYcjv0M62BLkgviGdaOUFpaKkiySAYlpqmpqUyOTfFVYTDhZYGE3vIj6OY5Aou88Ctw41K+q7heyDvL32I/wTLgF5i4v8zrJ1eiby9hH2Ylcnou5yzSHonismI0ag1NTU3iZJJCYZVKJbOrl9vqEi4VuuB/052LRWfxzXcWdrHwLIcSrdh6fiPrT0i8LNtGJ4nXnCWed5T4ImS3AJmcmBTXjy6/x/fsDRjXTqIqV4mICSCFxtNjM1zMdMer6Dge+cdwy/sn3oUn+CLBgjc89dlwRuIHbhKbPJ/ip156GMn2ffneKvCXwrmSfKXmxvtm+LWjMXoHJO7V3eOu5i6Dg4NICtq9u/cY6NPxj6TPOFVgz6l8e45f/5SfBazmdW+JzRefwsRvGW/7L8c0YDlbZXvLX2KX/yswDj09vXR1dTHWP82eo+YYekm86inhG+/G6OCYCJ/U2trKoG4ITb0G+7Tfc7zAhn2pWzCQAQwvSBgHSbwTuhyzsOW8H66PRYQ+OyMkPghaxUjPtFALRSHGdbMcOP0xm/0kTMOW8eZlCYfgT2Ae7t+/j6T8TE1MUa4pZX+GOR9m/phtXxkwPzcnQrIndiPmMRK741fwUeLT/ClZj72REl0tWjmvD2VocmSek94O8mbkUyau4P1Yfd6Okvj8ygfCR29vL5JGo2FuZo66hjp2JhryQ/llBh+qy+T4FHOjsCtOD+vM5dhmr8AmWaKpoYX+3gG6u7uZHl/AN+A0e6JlUuSu5M+Zz/Bh+tOYye8dj/pc+FE2I7W3twuhZAbWKflIkvDx9mVuel6OfQ+93Voamur5OEPeYY7E3bpadP0jQlRnJhcICvPnL/Gy09urOFK4Crv8b2GTt5LtKRJReSECSIROOVZBQYF48LuATfyqWMJIPlXopUhGR8bo6OhA2zOEurGQxnYNw7pxtFotQ7oxIVd2iRIuNWv4UrWGE+VrOFL6bezKVmEUIDE1usDC/IJgtaRIj7e3twAqririNTkEv1HpsSVgGcnh2XJlT4jdDw4Mo5WZ2dzcLMtUK9fCY7CXT+JTtxZ39XdwrXmWL6vXcrRyDbYqiYMRlsJnQ0ODUHUB5OjoKKRCWX8IeIut8ql2VS7D7PxqchNLZHEcob6+ntraWpqbWslIzsMuUh/f+8/hWftdPNTP46o2wLnagGOaZzH9l8TY4KzwFx0d/VCClDqqrq7GycnpIQPk/9/0lmN8S48/1jyDucdzxAWn0SfnStc3RFF2OTaha3Gpe4Ez6vWcqVnPKdlO1ryE450X2C5HJLs4i7mpBdHT0tPTRY8SoqqsQ4cOCXkXawJ+7vkiJjIBdlWsZofPOv5+3IEjp2zZG7yOw1Xr5VxsWLTD5Rs4oHqRd65IXEuJoLutXzAyLS1NXJXeJIAUGVIoaGVlxZ07dx6CyetMnCOvyFW+JVOfHbmr2F1ggHXJq9gUGfJpsSE2xRuwKniJ96JX8lu3n5CSmEFFaZVg2fXr11Gr1Y+rtwI2NTUlxHX//v3Ex8cvgk0Nz+Gb5IKFnzFveK3gR7IcbfJfxubzcq2cM8T24h5CI8LISsol7es0wbCcnBzRch61iCdmBoUYyi727duHra2tGEq+QZRLbVCO+4Mu6msbeVDbwr2qB1SXqalUVVJRUUFSUhIlJSWiJBQh/a+t/FG+du7ciaWlJc7Ozri4uHDjxg0hjKJJjo6hG9DR2dEpmKj0MR8fH1EiyqxhZmZGcHAw09PT/xtoYWGBbdu2sX37dt59910OHjxIUFAQCQkJwhTHWVlZ5Obmig7q4eGBg4MD1tbWmJiYiG9CQ0P/P5ASVyW+e/fuxdzcXAAaGxtjamoqnikhtbOzE7m0sLDAyMhIOFfe3bFjB/7+/szPzz8xci051z0qXmUwzMzMFDv08vLCzc0NV1fXRfP09BQypJxSEWdRhvK4ttRc92+IfCAWZYX58AAAAABJRU5ErkJggg==</Binary>
        </Property>
        <Property name="UseCompatibleTextRendering">True</Property>
        <Property name="UseVisualStyleBackColor">False</Property>
        <Property name="Font">Tahoma, 10pt</Property>
        <Property name="BackColor">240, 240, 240</Property>
        <Property name="Size">166, 36</Property>
        <Property name="TabIndex">120</Property>
        <Property name="Text">Display Initial Workstation Setup</Property>
        <Property name="Location">33, 322</Property>
        <Property name="DataBindings">
          <Property name="DefaultDataSourceUpdateMode">OnValidation</Property>
        </Property>
        <Property name="Name">operatorConsoleButton2</Property>
        <Property name="TextImageRelation">ImageBeforeText</Property>
        <Property name="ForeColor">0, 0, 0</Property>
        <Parameter Name="Script" Description="The JavaScript to execute when this button is pressed" Type="31" Value="// setup paths to files&#xA;&#xA;form_formpath = &quot;C:/VWorks Workspace/Forms/ChipSeq/&quot;&#xA;&#xA;//update form&#xA;open(form_formpath+&quot;Supporting Files/Set_ChipSeq_State_Function.js&quot;)&#xA;set_initial_state(formProtocolDescription, antibodys)&#xA;" ValueToDisplay="" Hide_if="" />
        <Parameter Name="Always use global context" Description="If checked, the Script above will always execute in the Global context" Type="0" Value="1" ValueToDisplay="" Hide_if="" />
        <Parameter Name="Icon" Description="A graphical image file to display in the button" Type="9" Value="C:\VWorks Workspace\Forms\ChipSeq\Supporting Files\icon_check_small.png" ValueToDisplay="Image Files(*.jpg;*.png;*.bmp;*.ico)|*.jpg;*.png;*.bmp;*.ico||" Hide_if="" />
        <Parameter Name="Disable when running" Description="the button is disabled whenever a protocol is running" Type="0" Value="1" ValueToDisplay="" Hide_if="" />
        <Parameter Name="Caption" Description="The string to display in the button" Type="1" Value="Display Initial Workstation Setup" ValueToDisplay="" Hide_if="" />
        <Parameter Name="Font size" Description="The point size of the font used to display text in this field" Type="8" Value="10" ValueToDisplay="" Hide_if="">
          <Ranges>
            <Range Value="1" />
            <Range Value="72" />
          </Ranges>
        </Parameter>
        <Parameter Name="Font color" Description="The color of the font used to display text in this field" Type="32" Value="0" ValueToDisplay="" Hide_if="" />
        <Parameter Name="Background color" Description="The color of this button's background" Type="32" Value="15790320" ValueToDisplay="" Hide_if="" />
        <Parameter Name="Enabled" Description="" Type="0" Value="1" ValueToDisplay="" Hide_if="" />
      </Object>
      <Object type="ToolboxLibrary.OperatorConsoleButton, Toolbox, Version=1.0.4141.41937, Culture=neutral, PublicKeyToken=null" name="operatorConsoleButton3" children="Controls">
        <Property name="UseCompatibleTextRendering">True</Property>
        <Property name="UseVisualStyleBackColor">False</Property>
        <Property name="Font">Tahoma, 10pt</Property>
        <Property name="BackColor">240, 240, 240</Property>
        <Property name="Size">120, 36</Property>
        <Property name="TabIndex">124</Property>
        <Property name="Text">Clear Workstation Setup Display</Property>
        <Property name="Location">237, 322</Property>
        <Property name="DataBindings">
          <Property name="DefaultDataSourceUpdateMode">OnValidation</Property>
        </Property>
        <Property name="Name">operatorConsoleButton3</Property>
        <Property name="TextImageRelation">ImageBeforeText</Property>
        <Property name="ForeColor">0, 0, 0</Property>
        <Parameter Name="Script" Description="The JavaScript to execute when this button is pressed" Type="31" Value="// setup paths to files&#xA;&#xA;form_formpath = &quot;C:/VWorks Workspace/Forms/ChipSeq/&quot;&#xA;&#xA;//reset form&#xA;open(form_formpath+&quot;Supporting Files/Set_ChipSeq_State_Function.js&quot;)&#xA;set_initial_state(&quot;Empty&quot;, antibodys)" ValueToDisplay="" Hide_if="" />
        <Parameter Name="Always use global context" Description="If checked, the Script above will always execute in the Global context" Type="0" Value="1" ValueToDisplay="" Hide_if="" />
        <Parameter Name="Icon" Description="A graphical image file to display in the button" Type="9" Value="" ValueToDisplay="Image Files(*.jpg;*.png;*.bmp;*.ico)|*.jpg;*.png;*.bmp;*.ico||" Hide_if="" />
        <Parameter Name="Disable when running" Description="the button is disabled whenever a protocol is running" Type="0" Value="1" ValueToDisplay="" Hide_if="" />
        <Parameter Name="Caption" Description="The string to display in the button" Type="1" Value="Clear Workstation Setup Display" ValueToDisplay="" Hide_if="" />
        <Parameter Name="Font size" Description="The point size of the font used to display text in this field" Type="8" Value="10" ValueToDisplay="" Hide_if="">
          <Ranges>
            <Range Value="1" />
            <Range Value="72" />
          </Ranges>
        </Parameter>
        <Parameter Name="Font color" Description="The color of the font used to display text in this field" Type="32" Value="0" ValueToDisplay="" Hide_if="" />
        <Parameter Name="Background color" Description="The color of this button's background" Type="32" Value="15790320" ValueToDisplay="" Hide_if="" />
        <Parameter Name="Enabled" Description="" Type="0" Value="1" ValueToDisplay="" Hide_if="" />
      </Object>
      <Property name="TabIndex">133</Property>
      <Property name="Font">Tahoma, 10pt</Property>
      <Property name="Size">397, 376</Property>
      <Property name="Text">Parameters</Property>
      <Property name="UseCompatibleTextRendering">True</Property>
      <Property name="ForeColor">0, 0, 0</Property>
      <Property name="Location">15, 69</Property>
      <Property name="DataBindings">
        <Property name="DefaultDataSourceUpdateMode">OnValidation</Property>
      </Property>
      <Property name="TabStop">False</Property>
      <Property name="Name">operatorConsoleGroup5</Property>
      <Parameter Name="JavaScript variable" Description="The variable whose value is displayed in this field" Type="1" Value="" ValueToDisplay="" Hide_if="" />
      <Parameter Name="Always use global context" Description="If checked, the variable above will always be retrieved from the Global context" Type="0" Value="1" ValueToDisplay="" Hide_if="" />
      <Parameter Name="Group name" Description="The name of this group" Type="1" Value="Parameters" ValueToDisplay="" Hide_if="" />
      <Parameter Name="Font size" Description="The point size of the font used to display text in this field" Type="8" Value="10" ValueToDisplay="" Hide_if="">
        <Ranges>
          <Range Value="1" />
          <Range Value="72" />
        </Ranges>
      </Parameter>
      <Parameter Name="Font color" Description="The color of the font used to display text in this field" Type="32" Value="0" ValueToDisplay="" Hide_if="" />
      <Parameter Name="Enabled" Description="" Type="0" Value="1" ValueToDisplay="" Hide_if="" />
      <Parameter Name="Value" Description="" Type="1" Value="Parameters" ValueToDisplay="" Hide_if="" />
    </Object>
    <Object type="ToolboxLibrary.OperatorConsoleStatic, Toolbox, Version=1.0.4141.41937, Culture=neutral, PublicKeyToken=null" name="operatorConsoleStatic7" children="Controls">
      <Property name="TabIndex">132</Property>
      <Property name="Name">operatorConsoleStatic7</Property>
      <Property name="Size">518, 55</Property>
      <Property name="Text">Agilent ChIP Workstation</Property>
      <Property name="Font">Tahoma, 32pt</Property>
      <Property name="UseCompatibleTextRendering">True</Property>
      <Property name="ForeColor">0, 0, 0</Property>
      <Property name="Location">303, 7</Property>
      <Property name="DataBindings">
        <Property name="DefaultDataSourceUpdateMode">OnValidation</Property>
      </Property>
      <Parameter Name="JavaScript variable" Description="The variable whose value is displayed in this field" Type="1" Value="" ValueToDisplay="" Hide_if="" />
      <Parameter Name="Always use global context" Description="If checked, the variable above will always be retrieved from the Global context" Type="0" Value="0" ValueToDisplay="" Hide_if="" />
      <Parameter Name="Display string" Description="The string to display in the static text control" Type="1" Value="Agilent ChIP Workstation" ValueToDisplay="" Hide_if="Variable(JavaScript variable) != Const(&quot;&quot;)" />
      <Parameter Name="Border" Description="If the static text control is to be drawn with a border around it" Type="0" Value="0" ValueToDisplay="" Hide_if="" />
      <Parameter Name="Font size" Description="The point size of the font used to display text in this field" Type="8" Value="32" ValueToDisplay="" Hide_if="">
        <Ranges>
          <Range Value="1" />
          <Range Value="72" />
        </Ranges>
      </Parameter>
      <Parameter Name="Font color" Description="The color of the font used to display text in this field" Type="32" Value="0" ValueToDisplay="" Hide_if="" />
      <Parameter Name="Enabled" Description="" Type="0" Value="1" ValueToDisplay="" Hide_if="" />
      <Parameter Name="Value" Description="" Type="1" Value="Agilent ChIP Workstation" ValueToDisplay="" Hide_if="" />
    </Object>
    <Object type="ToolboxLibrary.OperatorConsoleGroup, Toolbox, Version=1.0.4141.41937, Culture=neutral, PublicKeyToken=null" name="operatorConsoleGroup4" children="Controls">
      <Object type="ToolboxLibrary.OperatorConsoleStatic, Toolbox, Version=1.0.4141.41937, Culture=neutral, PublicKeyToken=null" name="operatorConsoleStatic1" children="Controls">
        <Property name="TabIndex">104</Property>
        <Property name="Name">operatorConsoleStatic1</Property>
        <Property name="Size">126, 37</Property>
        <Property name="BorderStyle">Fixed3D</Property>
        <Property name="Font">Tahoma, 10pt</Property>
        <Property name="UseCompatibleTextRendering">True</Property>
        <Property name="ForeColor">0, 0, 255</Property>
        <Property name="Location">76, 150</Property>
        <Property name="DataBindings">
          <Property name="DefaultDataSourceUpdateMode">OnValidation</Property>
        </Property>
        <Parameter Name="JavaScript variable" Description="The variable whose value is displayed in this field" Type="1" Value="formCass1Slot2" ValueToDisplay="" Hide_if="" />
        <Parameter Name="Always use global context" Description="If checked, the variable above will always be retrieved from the Global context" Type="0" Value="0" ValueToDisplay="" Hide_if="" />
        <Parameter Name="Display string" Description="The string to display in the static text control" Type="1" Value="" ValueToDisplay="" Hide_if="Variable(JavaScript variable) != Const(&quot;&quot;)" />
        <Parameter Name="Border" Description="If the static text control is to be drawn with a border around it" Type="0" Value="1" ValueToDisplay="" Hide_if="" />
        <Parameter Name="Font size" Description="The point size of the font used to display text in this field" Type="8" Value="10" ValueToDisplay="" Hide_if="">
          <Ranges>
            <Range Value="1" />
            <Range Value="72" />
          </Ranges>
        </Parameter>
        <Parameter Name="Font color" Description="The color of the font used to display text in this field" Type="32" Value="16711680" ValueToDisplay="" Hide_if="" />
        <Parameter Name="Enabled" Description="" Type="0" Value="1" ValueToDisplay="" Hide_if="" />
        <Parameter Name="Value" Description="" Type="1" Value="Ethanol (70%) Reservoir" ValueToDisplay="" Hide_if="" />
      </Object>
      <Object type="ToolboxLibrary.OperatorConsoleStatic, Toolbox, Version=1.0.4141.41937, Culture=neutral, PublicKeyToken=null" name="operatorConsoleStatic45" children="Controls">
        <Property name="TabIndex">57</Property>
        <Property name="Name">operatorConsoleStatic45</Property>
        <Property name="Size">123, 42</Property>
        <Property name="BorderStyle">Fixed3D</Property>
        <Property name="Font">Tahoma, 10pt</Property>
        <Property name="UseCompatibleTextRendering">True</Property>
        <Property name="ForeColor">0, 0, 255</Property>
        <Property name="Location">468, 191</Property>
        <Property name="DataBindings">
          <Property name="DefaultDataSourceUpdateMode">OnValidation</Property>
        </Property>
        <Parameter Name="JavaScript variable" Description="The variable whose value is displayed in this field" Type="1" Value="formCass4Slot1" ValueToDisplay="" Hide_if="" />
        <Parameter Name="Always use global context" Description="If checked, the variable above will always be retrieved from the Global context" Type="0" Value="0" ValueToDisplay="" Hide_if="" />
        <Parameter Name="Display string" Description="The string to display in the static text control" Type="1" Value="" ValueToDisplay="" Hide_if="Variable(JavaScript variable) != Const(&quot;&quot;)" />
        <Parameter Name="Border" Description="If the static text control is to be drawn with a border around it" Type="0" Value="1" ValueToDisplay="" Hide_if="" />
        <Parameter Name="Font size" Description="The point size of the font used to display text in this field" Type="8" Value="10" ValueToDisplay="" Hide_if="">
          <Ranges>
            <Range Value="1" />
            <Range Value="72" />
          </Ranges>
        </Parameter>
        <Parameter Name="Font color" Description="The color of the font used to display text in this field" Type="32" Value="16711680" ValueToDisplay="" Hide_if="" />
        <Parameter Name="Enabled" Description="" Type="0" Value="1" ValueToDisplay="" Hide_if="" />
        <Parameter Name="Value" Description="" Type="1" Value="" ValueToDisplay="" Hide_if="" />
      </Object>
      <Object type="ToolboxLibrary.OperatorConsoleStatic, Toolbox, Version=1.0.4141.41937, Culture=neutral, PublicKeyToken=null" name="operatorConsoleStatic44" children="Controls">
        <Property name="TabIndex">56</Property>
        <Property name="Name">operatorConsoleStatic44</Property>
        <Property name="Size">123, 42</Property>
        <Property name="BorderStyle">Fixed3D</Property>
        <Property name="Font">Tahoma, 10pt</Property>
        <Property name="UseCompatibleTextRendering">True</Property>
        <Property name="ForeColor">0, 0, 255</Property>
        <Property name="Location">339, 191</Property>
        <Property name="DataBindings">
          <Property name="DefaultDataSourceUpdateMode">OnValidation</Property>
        </Property>
        <Parameter Name="JavaScript variable" Description="The variable whose value is displayed in this field" Type="1" Value="formCass3Slot1" ValueToDisplay="" Hide_if="" />
        <Parameter Name="Always use global context" Description="If checked, the variable above will always be retrieved from the Global context" Type="0" Value="0" ValueToDisplay="" Hide_if="" />
        <Parameter Name="Display string" Description="The string to display in the static text control" Type="1" Value="" ValueToDisplay="" Hide_if="Variable(JavaScript variable) != Const(&quot;&quot;)" />
        <Parameter Name="Border" Description="If the static text control is to be drawn with a border around it" Type="0" Value="1" ValueToDisplay="" Hide_if="" />
        <Parameter Name="Font size" Description="The point size of the font used to display text in this field" Type="8" Value="10" ValueToDisplay="" Hide_if="">
          <Ranges>
            <Range Value="1" />
            <Range Value="72" />
          </Ranges>
        </Parameter>
        <Parameter Name="Font color" Description="The color of the font used to display text in this field" Type="32" Value="16711680" ValueToDisplay="" Hide_if="" />
        <Parameter Name="Enabled" Description="" Type="0" Value="1" ValueToDisplay="" Hide_if="" />
        <Parameter Name="Value" Description="" Type="1" Value="" ValueToDisplay="" Hide_if="" />
      </Object>
      <Object type="ToolboxLibrary.OperatorConsoleStatic, Toolbox, Version=1.0.4141.41937, Culture=neutral, PublicKeyToken=null" name="operatorConsoleStatic43" children="Controls">
        <Property name="TabIndex">55</Property>
        <Property name="Name">operatorConsoleStatic43</Property>
        <Property name="Size">123, 42</Property>
        <Property name="BorderStyle">Fixed3D</Property>
        <Property name="Font">Tahoma, 10pt</Property>
        <Property name="UseCompatibleTextRendering">True</Property>
        <Property name="ForeColor">0, 0, 255</Property>
        <Property name="Location">210, 191</Property>
        <Property name="DataBindings">
          <Property name="DefaultDataSourceUpdateMode">OnValidation</Property>
        </Property>
        <Parameter Name="JavaScript variable" Description="The variable whose value is displayed in this field" Type="1" Value="formCass2Slot1" ValueToDisplay="" Hide_if="" />
        <Parameter Name="Always use global context" Description="If checked, the variable above will always be retrieved from the Global context" Type="0" Value="0" ValueToDisplay="" Hide_if="" />
        <Parameter Name="Display string" Description="The string to display in the static text control" Type="1" Value="" ValueToDisplay="" Hide_if="Variable(JavaScript variable) != Const(&quot;&quot;)" />
        <Parameter Name="Border" Description="If the static text control is to be drawn with a border around it" Type="0" Value="1" ValueToDisplay="" Hide_if="" />
        <Parameter Name="Font size" Description="The point size of the font used to display text in this field" Type="8" Value="10" ValueToDisplay="" Hide_if="">
          <Ranges>
            <Range Value="1" />
            <Range Value="72" />
          </Ranges>
        </Parameter>
        <Parameter Name="Font color" Description="The color of the font used to display text in this field" Type="32" Value="16711680" ValueToDisplay="" Hide_if="" />
        <Parameter Name="Enabled" Description="" Type="0" Value="1" ValueToDisplay="" Hide_if="" />
        <Parameter Name="Value" Description="" Type="1" Value="" ValueToDisplay="" Hide_if="" />
      </Object>
      <Object type="ToolboxLibrary.OperatorConsoleStatic, Toolbox, Version=1.0.4141.41937, Culture=neutral, PublicKeyToken=null" name="operatorConsoleStatic42" children="Controls">
        <Property name="TabIndex">54</Property>
        <Property name="Name">operatorConsoleStatic42</Property>
        <Property name="Size">126, 42</Property>
        <Property name="BorderStyle">Fixed3D</Property>
        <Property name="Font">Tahoma, 10pt</Property>
        <Property name="UseCompatibleTextRendering">True</Property>
        <Property name="ForeColor">0, 0, 255</Property>
        <Property name="Location">76, 191</Property>
        <Property name="DataBindings">
          <Property name="DefaultDataSourceUpdateMode">OnValidation</Property>
        </Property>
        <Parameter Name="JavaScript variable" Description="The variable whose value is displayed in this field" Type="1" Value="formCass1Slot1" ValueToDisplay="" Hide_if="" />
        <Parameter Name="Always use global context" Description="If checked, the variable above will always be retrieved from the Global context" Type="0" Value="0" ValueToDisplay="" Hide_if="" />
        <Parameter Name="Display string" Description="The string to display in the static text control" Type="1" Value="" ValueToDisplay="" Hide_if="Variable(JavaScript variable) != Const(&quot;&quot;)" />
        <Parameter Name="Border" Description="If the static text control is to be drawn with a border around it" Type="0" Value="1" ValueToDisplay="" Hide_if="" />
        <Parameter Name="Font size" Description="The point size of the font used to display text in this field" Type="8" Value="10" ValueToDisplay="" Hide_if="">
          <Ranges>
            <Range Value="1" />
            <Range Value="72" />
          </Ranges>
        </Parameter>
        <Parameter Name="Font color" Description="The color of the font used to display text in this field" Type="32" Value="16711680" ValueToDisplay="" Hide_if="" />
        <Parameter Name="Enabled" Description="" Type="0" Value="1" ValueToDisplay="" Hide_if="" />
        <Parameter Name="Value" Description="" Type="1" Value="" ValueToDisplay="" Hide_if="" />
      </Object>
      <Object type="ToolboxLibrary.OperatorConsoleStatic, Toolbox, Version=1.0.4141.41937, Culture=neutral, PublicKeyToken=null" name="operatorConsoleStatic41" children="Controls">
        <Property name="TabIndex">53</Property>
        <Property name="Name">operatorConsoleStatic41</Property>
        <Property name="Size">55, 22</Property>
        <Property name="Text">Shelf 1</Property>
        <Property name="Font">Tahoma, 10pt</Property>
        <Property name="UseCompatibleTextRendering">True</Property>
        <Property name="ForeColor">0, 0, 0</Property>
        <Property name="Location">15, 202</Property>
        <Property name="DataBindings">
          <Property name="DefaultDataSourceUpdateMode">OnValidation</Property>
        </Property>
        <Parameter Name="JavaScript variable" Description="The variable whose value is displayed in this field" Type="1" Value="" ValueToDisplay="" Hide_if="" />
        <Parameter Name="Always use global context" Description="If checked, the variable above will always be retrieved from the Global context" Type="0" Value="0" ValueToDisplay="" Hide_if="" />
        <Parameter Name="Display string" Description="The string to display in the static text control" Type="1" Value="Shelf 1" ValueToDisplay="" Hide_if="Variable(JavaScript variable) != Const(&quot;&quot;)" />
        <Parameter Name="Border" Description="If the static text control is to be drawn with a border around it" Type="0" Value="0" ValueToDisplay="" Hide_if="" />
        <Parameter Name="Font size" Description="The point size of the font used to display text in this field" Type="8" Value="10" ValueToDisplay="" Hide_if="">
          <Ranges>
            <Range Value="1" />
            <Range Value="72" />
          </Ranges>
        </Parameter>
        <Parameter Name="Font color" Description="The color of the font used to display text in this field" Type="32" Value="0" ValueToDisplay="" Hide_if="" />
        <Parameter Name="Enabled" Description="" Type="0" Value="1" ValueToDisplay="" Hide_if="" />
        <Parameter Name="Value" Description="" Type="1" Value="Shelf 1" ValueToDisplay="" Hide_if="" />
      </Object>
      <Object type="ToolboxLibrary.OperatorConsoleStatic, Toolbox, Version=1.0.4141.41937, Culture=neutral, PublicKeyToken=null" name="operatorConsoleStatic40" children="Controls">
        <Property name="TabIndex">52</Property>
        <Property name="Name">operatorConsoleStatic40</Property>
        <Property name="Size">123, 37</Property>
        <Property name="BorderStyle">Fixed3D</Property>
        <Property name="Font">Tahoma, 10pt</Property>
        <Property name="UseCompatibleTextRendering">True</Property>
        <Property name="ForeColor">0, 0, 255</Property>
        <Property name="Location">468, 150</Property>
        <Property name="DataBindings">
          <Property name="DefaultDataSourceUpdateMode">OnValidation</Property>
        </Property>
        <Parameter Name="JavaScript variable" Description="The variable whose value is displayed in this field" Type="1" Value="formCass4Slot2" ValueToDisplay="" Hide_if="" />
        <Parameter Name="Always use global context" Description="If checked, the variable above will always be retrieved from the Global context" Type="0" Value="0" ValueToDisplay="" Hide_if="" />
        <Parameter Name="Display string" Description="The string to display in the static text control" Type="1" Value="" ValueToDisplay="" Hide_if="Variable(JavaScript variable) != Const(&quot;&quot;)" />
        <Parameter Name="Border" Description="If the static text control is to be drawn with a border around it" Type="0" Value="1" ValueToDisplay="" Hide_if="" />
        <Parameter Name="Font size" Description="The point size of the font used to display text in this field" Type="8" Value="10" ValueToDisplay="" Hide_if="">
          <Ranges>
            <Range Value="1" />
            <Range Value="72" />
          </Ranges>
        </Parameter>
        <Parameter Name="Font color" Description="The color of the font used to display text in this field" Type="32" Value="16711680" ValueToDisplay="" Hide_if="" />
        <Parameter Name="Enabled" Description="" Type="0" Value="1" ValueToDisplay="" Hide_if="" />
        <Parameter Name="Value" Description="" Type="1" Value="" ValueToDisplay="" Hide_if="" />
      </Object>
      <Object type="ToolboxLibrary.OperatorConsoleStatic, Toolbox, Version=1.0.4141.41937, Culture=neutral, PublicKeyToken=null" name="operatorConsoleStatic39" children="Controls">
        <Property name="TabIndex">51</Property>
        <Property name="Name">operatorConsoleStatic39</Property>
        <Property name="Size">122, 37</Property>
        <Property name="BorderStyle">Fixed3D</Property>
        <Property name="Font">Tahoma, 10pt</Property>
        <Property name="UseCompatibleTextRendering">True</Property>
        <Property name="ForeColor">0, 0, 255</Property>
        <Property name="Location">340, 150</Property>
        <Property name="DataBindings">
          <Property name="DefaultDataSourceUpdateMode">OnValidation</Property>
        </Property>
        <Parameter Name="JavaScript variable" Description="The variable whose value is displayed in this field" Type="1" Value="formCass3Slot2" ValueToDisplay="" Hide_if="" />
        <Parameter Name="Always use global context" Description="If checked, the variable above will always be retrieved from the Global context" Type="0" Value="0" ValueToDisplay="" Hide_if="" />
        <Parameter Name="Display string" Description="The string to display in the static text control" Type="1" Value="" ValueToDisplay="" Hide_if="Variable(JavaScript variable) != Const(&quot;&quot;)" />
        <Parameter Name="Border" Description="If the static text control is to be drawn with a border around it" Type="0" Value="1" ValueToDisplay="" Hide_if="" />
        <Parameter Name="Font size" Description="The point size of the font used to display text in this field" Type="8" Value="10" ValueToDisplay="" Hide_if="">
          <Ranges>
            <Range Value="1" />
            <Range Value="72" />
          </Ranges>
        </Parameter>
        <Parameter Name="Font color" Description="The color of the font used to display text in this field" Type="32" Value="16711680" ValueToDisplay="" Hide_if="" />
        <Parameter Name="Enabled" Description="" Type="0" Value="1" ValueToDisplay="" Hide_if="" />
        <Parameter Name="Value" Description="" Type="1" Value="" ValueToDisplay="" Hide_if="" />
      </Object>
      <Object type="ToolboxLibrary.OperatorConsoleStatic, Toolbox, Version=1.0.4141.41937, Culture=neutral, PublicKeyToken=null" name="operatorConsoleStatic38" children="Controls">
        <Property name="TabIndex">50</Property>
        <Property name="Name">operatorConsoleStatic38</Property>
        <Property name="Size">123, 37</Property>
        <Property name="BorderStyle">Fixed3D</Property>
        <Property name="Font">Tahoma, 10pt</Property>
        <Property name="UseCompatibleTextRendering">True</Property>
        <Property name="ForeColor">0, 0, 255</Property>
        <Property name="Location">210, 150</Property>
        <Property name="DataBindings">
          <Property name="DefaultDataSourceUpdateMode">OnValidation</Property>
        </Property>
        <Parameter Name="JavaScript variable" Description="The variable whose value is displayed in this field" Type="1" Value="formCass2Slot2" ValueToDisplay="" Hide_if="" />
        <Parameter Name="Always use global context" Description="If checked, the variable above will always be retrieved from the Global context" Type="0" Value="0" ValueToDisplay="" Hide_if="" />
        <Parameter Name="Display string" Description="The string to display in the static text control" Type="1" Value="" ValueToDisplay="" Hide_if="Variable(JavaScript variable) != Const(&quot;&quot;)" />
        <Parameter Name="Border" Description="If the static text control is to be drawn with a border around it" Type="0" Value="1" ValueToDisplay="" Hide_if="" />
        <Parameter Name="Font size" Description="The point size of the font used to display text in this field" Type="8" Value="10" ValueToDisplay="" Hide_if="">
          <Ranges>
            <Range Value="1" />
            <Range Value="72" />
          </Ranges>
        </Parameter>
        <Parameter Name="Font color" Description="The color of the font used to display text in this field" Type="32" Value="16711680" ValueToDisplay="" Hide_if="" />
        <Parameter Name="Enabled" Description="" Type="0" Value="1" ValueToDisplay="" Hide_if="" />
        <Parameter Name="Value" Description="" Type="1" Value="Water Reservoir" ValueToDisplay="" Hide_if="" />
      </Object>
      <Object type="ToolboxLibrary.OperatorConsoleStatic, Toolbox, Version=1.0.4141.41937, Culture=neutral, PublicKeyToken=null" name="operatorConsoleStatic36" children="Controls">
        <Property name="TabIndex">48</Property>
        <Property name="Name">operatorConsoleStatic36</Property>
        <Property name="Size">55, 27</Property>
        <Property name="Text">Shelf 2</Property>
        <Property name="Font">Tahoma, 10pt</Property>
        <Property name="UseCompatibleTextRendering">True</Property>
        <Property name="ForeColor">0, 0, 0</Property>
        <Property name="Location">16, 160</Property>
        <Property name="DataBindings">
          <Property name="DefaultDataSourceUpdateMode">OnValidation</Property>
        </Property>
        <Parameter Name="JavaScript variable" Description="The variable whose value is displayed in this field" Type="1" Value="" ValueToDisplay="" Hide_if="" />
        <Parameter Name="Always use global context" Description="If checked, the variable above will always be retrieved from the Global context" Type="0" Value="0" ValueToDisplay="" Hide_if="" />
        <Parameter Name="Display string" Description="The string to display in the static text control" Type="1" Value="Shelf 2" ValueToDisplay="" Hide_if="Variable(JavaScript variable) != Const(&quot;&quot;)" />
        <Parameter Name="Border" Description="If the static text control is to be drawn with a border around it" Type="0" Value="0" ValueToDisplay="" Hide_if="" />
        <Parameter Name="Font size" Description="The point size of the font used to display text in this field" Type="8" Value="10" ValueToDisplay="" Hide_if="">
          <Ranges>
            <Range Value="1" />
            <Range Value="72" />
          </Ranges>
        </Parameter>
        <Parameter Name="Font color" Description="The color of the font used to display text in this field" Type="32" Value="0" ValueToDisplay="" Hide_if="" />
        <Parameter Name="Enabled" Description="" Type="0" Value="1" ValueToDisplay="" Hide_if="" />
        <Parameter Name="Value" Description="" Type="1" Value="Shelf 2" ValueToDisplay="" Hide_if="" />
      </Object>
      <Object type="ToolboxLibrary.OperatorConsoleStatic, Toolbox, Version=1.0.4141.41937, Culture=neutral, PublicKeyToken=null" name="operatorConsoleStatic35" children="Controls">
        <Property name="TabIndex">47</Property>
        <Property name="Name">operatorConsoleStatic35</Property>
        <Property name="Size">123, 37</Property>
        <Property name="BorderStyle">Fixed3D</Property>
        <Property name="Font">Tahoma, 10pt</Property>
        <Property name="UseCompatibleTextRendering">True</Property>
        <Property name="ForeColor">0, 0, 255</Property>
        <Property name="Location">468, 112</Property>
        <Property name="DataBindings">
          <Property name="DefaultDataSourceUpdateMode">OnValidation</Property>
        </Property>
        <Parameter Name="JavaScript variable" Description="The variable whose value is displayed in this field" Type="1" Value="formCass4Slot3" ValueToDisplay="" Hide_if="" />
        <Parameter Name="Always use global context" Description="If checked, the variable above will always be retrieved from the Global context" Type="0" Value="0" ValueToDisplay="" Hide_if="" />
        <Parameter Name="Display string" Description="The string to display in the static text control" Type="1" Value="" ValueToDisplay="" Hide_if="Variable(JavaScript variable) != Const(&quot;&quot;)" />
        <Parameter Name="Border" Description="If the static text control is to be drawn with a border around it" Type="0" Value="1" ValueToDisplay="" Hide_if="" />
        <Parameter Name="Font size" Description="The point size of the font used to display text in this field" Type="8" Value="10" ValueToDisplay="" Hide_if="">
          <Ranges>
            <Range Value="1" />
            <Range Value="72" />
          </Ranges>
        </Parameter>
        <Parameter Name="Font color" Description="The color of the font used to display text in this field" Type="32" Value="16711680" ValueToDisplay="" Hide_if="" />
        <Parameter Name="Enabled" Description="" Type="0" Value="1" ValueToDisplay="" Hide_if="" />
        <Parameter Name="Value" Description="" Type="1" Value="" ValueToDisplay="" Hide_if="" />
      </Object>
      <Object type="ToolboxLibrary.OperatorConsoleStatic, Toolbox, Version=1.0.4141.41937, Culture=neutral, PublicKeyToken=null" name="operatorConsoleStatic34" children="Controls">
        <Property name="TabIndex">46</Property>
        <Property name="Name">operatorConsoleStatic34</Property>
        <Property name="Size">122, 38</Property>
        <Property name="BorderStyle">Fixed3D</Property>
        <Property name="Font">Tahoma, 10pt</Property>
        <Property name="UseCompatibleTextRendering">True</Property>
        <Property name="ForeColor">0, 0, 255</Property>
        <Property name="Location">338, 112</Property>
        <Property name="DataBindings">
          <Property name="DefaultDataSourceUpdateMode">OnValidation</Property>
        </Property>
        <Parameter Name="JavaScript variable" Description="The variable whose value is displayed in this field" Type="1" Value="formCass3Slot3" ValueToDisplay="" Hide_if="" />
        <Parameter Name="Always use global context" Description="If checked, the variable above will always be retrieved from the Global context" Type="0" Value="0" ValueToDisplay="" Hide_if="" />
        <Parameter Name="Display string" Description="The string to display in the static text control" Type="1" Value="" ValueToDisplay="" Hide_if="Variable(JavaScript variable) != Const(&quot;&quot;)" />
        <Parameter Name="Border" Description="If the static text control is to be drawn with a border around it" Type="0" Value="1" ValueToDisplay="" Hide_if="" />
        <Parameter Name="Font size" Description="The point size of the font used to display text in this field" Type="8" Value="10" ValueToDisplay="" Hide_if="">
          <Ranges>
            <Range Value="1" />
            <Range Value="72" />
          </Ranges>
        </Parameter>
        <Parameter Name="Font color" Description="The color of the font used to display text in this field" Type="32" Value="16711680" ValueToDisplay="" Hide_if="" />
        <Parameter Name="Enabled" Description="" Type="0" Value="1" ValueToDisplay="" Hide_if="" />
        <Parameter Name="Value" Description="" Type="1" Value="" ValueToDisplay="" Hide_if="" />
      </Object>
      <Object type="ToolboxLibrary.OperatorConsoleStatic, Toolbox, Version=1.0.4141.41937, Culture=neutral, PublicKeyToken=null" name="operatorConsoleStatic33" children="Controls">
        <Property name="TabIndex">45</Property>
        <Property name="Name">operatorConsoleStatic33</Property>
        <Property name="Size">123, 38</Property>
        <Property name="BorderStyle">Fixed3D</Property>
        <Property name="Font">Tahoma, 10pt</Property>
        <Property name="UseCompatibleTextRendering">True</Property>
        <Property name="ForeColor">0, 0, 255</Property>
        <Property name="Location">210, 112</Property>
        <Property name="DataBindings">
          <Property name="DefaultDataSourceUpdateMode">OnValidation</Property>
        </Property>
        <Parameter Name="JavaScript variable" Description="The variable whose value is displayed in this field" Type="1" Value="formCass2Slot3" ValueToDisplay="" Hide_if="" />
        <Parameter Name="Always use global context" Description="If checked, the variable above will always be retrieved from the Global context" Type="0" Value="0" ValueToDisplay="" Hide_if="" />
        <Parameter Name="Display string" Description="The string to display in the static text control" Type="1" Value="" ValueToDisplay="" Hide_if="Variable(JavaScript variable) != Const(&quot;&quot;)" />
        <Parameter Name="Border" Description="If the static text control is to be drawn with a border around it" Type="0" Value="1" ValueToDisplay="" Hide_if="" />
        <Parameter Name="Font size" Description="The point size of the font used to display text in this field" Type="8" Value="10" ValueToDisplay="" Hide_if="">
          <Ranges>
            <Range Value="1" />
            <Range Value="72" />
          </Ranges>
        </Parameter>
        <Parameter Name="Font color" Description="The color of the font used to display text in this field" Type="32" Value="16711680" ValueToDisplay="" Hide_if="" />
        <Parameter Name="Enabled" Description="" Type="0" Value="1" ValueToDisplay="" Hide_if="" />
        <Parameter Name="Value" Description="" Type="1" Value="" ValueToDisplay="" Hide_if="" />
      </Object>
      <Object type="ToolboxLibrary.OperatorConsoleStatic, Toolbox, Version=1.0.4141.41937, Culture=neutral, PublicKeyToken=null" name="operatorConsoleStatic32" children="Controls">
        <Property name="TabIndex">44</Property>
        <Property name="Name">operatorConsoleStatic32</Property>
        <Property name="Size">126, 38</Property>
        <Property name="BorderStyle">Fixed3D</Property>
        <Property name="Font">Tahoma, 10pt</Property>
        <Property name="UseCompatibleTextRendering">True</Property>
        <Property name="ForeColor">0, 0, 255</Property>
        <Property name="Location">76, 112</Property>
        <Property name="DataBindings">
          <Property name="DefaultDataSourceUpdateMode">OnValidation</Property>
        </Property>
        <Parameter Name="JavaScript variable" Description="The variable whose value is displayed in this field" Type="1" Value="formCass1Slot3" ValueToDisplay="" Hide_if="" />
        <Parameter Name="Always use global context" Description="If checked, the variable above will always be retrieved from the Global context" Type="0" Value="0" ValueToDisplay="" Hide_if="" />
        <Parameter Name="Display string" Description="The string to display in the static text control" Type="1" Value="" ValueToDisplay="" Hide_if="Variable(JavaScript variable) != Const(&quot;&quot;)" />
        <Parameter Name="Border" Description="If the static text control is to be drawn with a border around it" Type="0" Value="1" ValueToDisplay="" Hide_if="" />
        <Parameter Name="Font size" Description="The point size of the font used to display text in this field" Type="8" Value="10" ValueToDisplay="" Hide_if="">
          <Ranges>
            <Range Value="1" />
            <Range Value="72" />
          </Ranges>
        </Parameter>
        <Parameter Name="Font color" Description="The color of the font used to display text in this field" Type="32" Value="16711680" ValueToDisplay="" Hide_if="" />
        <Parameter Name="Enabled" Description="" Type="0" Value="1" ValueToDisplay="" Hide_if="" />
        <Parameter Name="Value" Description="" Type="1" Value="" ValueToDisplay="" Hide_if="" />
      </Object>
      <Object type="ToolboxLibrary.OperatorConsoleStatic, Toolbox, Version=1.0.4141.41937, Culture=neutral, PublicKeyToken=null" name="operatorConsoleStatic31" children="Controls">
        <Property name="TabIndex">43</Property>
        <Property name="Name">operatorConsoleStatic31</Property>
        <Property name="Size">55, 27</Property>
        <Property name="Text">Shelf 3</Property>
        <Property name="Font">Tahoma, 10pt</Property>
        <Property name="UseCompatibleTextRendering">True</Property>
        <Property name="ForeColor">0, 0, 0</Property>
        <Property name="Location">16, 122</Property>
        <Property name="DataBindings">
          <Property name="DefaultDataSourceUpdateMode">OnValidation</Property>
        </Property>
        <Parameter Name="JavaScript variable" Description="The variable whose value is displayed in this field" Type="1" Value="" ValueToDisplay="" Hide_if="" />
        <Parameter Name="Always use global context" Description="If checked, the variable above will always be retrieved from the Global context" Type="0" Value="0" ValueToDisplay="" Hide_if="" />
        <Parameter Name="Display string" Description="The string to display in the static text control" Type="1" Value="Shelf 3" ValueToDisplay="" Hide_if="Variable(JavaScript variable) != Const(&quot;&quot;)" />
        <Parameter Name="Border" Description="If the static text control is to be drawn with a border around it" Type="0" Value="0" ValueToDisplay="" Hide_if="" />
        <Parameter Name="Font size" Description="The point size of the font used to display text in this field" Type="8" Value="10" ValueToDisplay="" Hide_if="">
          <Ranges>
            <Range Value="1" />
            <Range Value="72" />
          </Ranges>
        </Parameter>
        <Parameter Name="Font color" Description="The color of the font used to display text in this field" Type="32" Value="0" ValueToDisplay="" Hide_if="" />
        <Parameter Name="Enabled" Description="" Type="0" Value="1" ValueToDisplay="" Hide_if="" />
        <Parameter Name="Value" Description="" Type="1" Value="Shelf 3" ValueToDisplay="" Hide_if="" />
      </Object>
      <Object type="ToolboxLibrary.OperatorConsoleStatic, Toolbox, Version=1.0.4141.41937, Culture=neutral, PublicKeyToken=null" name="operatorConsoleStatic30" children="Controls">
        <Property name="TabIndex">42</Property>
        <Property name="Name">operatorConsoleStatic30</Property>
        <Property name="Size">55, 24</Property>
        <Property name="Text">Shelf 4</Property>
        <Property name="Font">Tahoma, 10pt</Property>
        <Property name="UseCompatibleTextRendering">True</Property>
        <Property name="ForeColor">0, 0, 0</Property>
        <Property name="Location">15, 84</Property>
        <Property name="DataBindings">
          <Property name="DefaultDataSourceUpdateMode">OnValidation</Property>
        </Property>
        <Parameter Name="JavaScript variable" Description="The variable whose value is displayed in this field" Type="1" Value="" ValueToDisplay="" Hide_if="" />
        <Parameter Name="Always use global context" Description="If checked, the variable above will always be retrieved from the Global context" Type="0" Value="0" ValueToDisplay="" Hide_if="" />
        <Parameter Name="Display string" Description="The string to display in the static text control" Type="1" Value="Shelf 4" ValueToDisplay="" Hide_if="Variable(JavaScript variable) != Const(&quot;&quot;)" />
        <Parameter Name="Border" Description="If the static text control is to be drawn with a border around it" Type="0" Value="0" ValueToDisplay="" Hide_if="" />
        <Parameter Name="Font size" Description="The point size of the font used to display text in this field" Type="8" Value="10" ValueToDisplay="" Hide_if="">
          <Ranges>
            <Range Value="1" />
            <Range Value="72" />
          </Ranges>
        </Parameter>
        <Parameter Name="Font color" Description="The color of the font used to display text in this field" Type="32" Value="0" ValueToDisplay="" Hide_if="" />
        <Parameter Name="Enabled" Description="" Type="0" Value="1" ValueToDisplay="" Hide_if="" />
        <Parameter Name="Value" Description="" Type="1" Value="Shelf 4" ValueToDisplay="" Hide_if="" />
      </Object>
      <Object type="ToolboxLibrary.OperatorConsoleStatic, Toolbox, Version=1.0.4141.41937, Culture=neutral, PublicKeyToken=null" name="operatorConsoleStatic29" children="Controls">
        <Property name="TabIndex">41</Property>
        <Property name="Name">operatorConsoleStatic29</Property>
        <Property name="Size">123, 35</Property>
        <Property name="BorderStyle">Fixed3D</Property>
        <Property name="Font">Tahoma, 10pt</Property>
        <Property name="UseCompatibleTextRendering">True</Property>
        <Property name="ForeColor">0, 0, 255</Property>
        <Property name="Location">467, 73</Property>
        <Property name="DataBindings">
          <Property name="DefaultDataSourceUpdateMode">OnValidation</Property>
        </Property>
        <Parameter Name="JavaScript variable" Description="The variable whose value is displayed in this field" Type="1" Value="formCass4Slot4" ValueToDisplay="" Hide_if="" />
        <Parameter Name="Always use global context" Description="If checked, the variable above will always be retrieved from the Global context" Type="0" Value="0" ValueToDisplay="" Hide_if="" />
        <Parameter Name="Display string" Description="The string to display in the static text control" Type="1" Value="" ValueToDisplay="" Hide_if="Variable(JavaScript variable) != Const(&quot;&quot;)" />
        <Parameter Name="Border" Description="If the static text control is to be drawn with a border around it" Type="0" Value="1" ValueToDisplay="" Hide_if="" />
        <Parameter Name="Font size" Description="The point size of the font used to display text in this field" Type="8" Value="10" ValueToDisplay="" Hide_if="">
          <Ranges>
            <Range Value="1" />
            <Range Value="72" />
          </Ranges>
        </Parameter>
        <Parameter Name="Font color" Description="The color of the font used to display text in this field" Type="32" Value="16711680" ValueToDisplay="" Hide_if="" />
        <Parameter Name="Enabled" Description="" Type="0" Value="1" ValueToDisplay="" Hide_if="" />
        <Parameter Name="Value" Description="" Type="1" Value="" ValueToDisplay="" Hide_if="" />
      </Object>
      <Object type="ToolboxLibrary.OperatorConsoleStatic, Toolbox, Version=1.0.4141.41937, Culture=neutral, PublicKeyToken=null" name="operatorConsoleStatic28" children="Controls">
        <Property name="TabIndex">40</Property>
        <Property name="Name">operatorConsoleStatic28</Property>
        <Property name="Size">122, 35</Property>
        <Property name="BorderStyle">Fixed3D</Property>
        <Property name="Font">Tahoma, 10pt</Property>
        <Property name="UseCompatibleTextRendering">True</Property>
        <Property name="ForeColor">0, 0, 255</Property>
        <Property name="Location">339, 73</Property>
        <Property name="DataBindings">
          <Property name="DefaultDataSourceUpdateMode">OnValidation</Property>
        </Property>
        <Parameter Name="JavaScript variable" Description="The variable whose value is displayed in this field" Type="1" Value="formCass3Slot4" ValueToDisplay="" Hide_if="" />
        <Parameter Name="Always use global context" Description="If checked, the variable above will always be retrieved from the Global context" Type="0" Value="0" ValueToDisplay="" Hide_if="" />
        <Parameter Name="Display string" Description="The string to display in the static text control" Type="1" Value="" ValueToDisplay="" Hide_if="Variable(JavaScript variable) != Const(&quot;&quot;)" />
        <Parameter Name="Border" Description="If the static text control is to be drawn with a border around it" Type="0" Value="1" ValueToDisplay="" Hide_if="" />
        <Parameter Name="Font size" Description="The point size of the font used to display text in this field" Type="8" Value="10" ValueToDisplay="" Hide_if="">
          <Ranges>
            <Range Value="1" />
            <Range Value="72" />
          </Ranges>
        </Parameter>
        <Parameter Name="Font color" Description="The color of the font used to display text in this field" Type="32" Value="16711680" ValueToDisplay="" Hide_if="" />
        <Parameter Name="Enabled" Description="" Type="0" Value="1" ValueToDisplay="" Hide_if="" />
        <Parameter Name="Value" Description="" Type="1" Value="" ValueToDisplay="" Hide_if="" />
      </Object>
      <Object type="ToolboxLibrary.OperatorConsoleStatic, Toolbox, Version=1.0.4141.41937, Culture=neutral, PublicKeyToken=null" name="operatorConsoleStatic27" children="Controls">
        <Property name="TabIndex">39</Property>
        <Property name="Name">operatorConsoleStatic27</Property>
        <Property name="Size">123, 35</Property>
        <Property name="BorderStyle">Fixed3D</Property>
        <Property name="Font">Tahoma, 10pt</Property>
        <Property name="UseCompatibleTextRendering">True</Property>
        <Property name="ForeColor">0, 0, 255</Property>
        <Property name="Location">210, 73</Property>
        <Property name="DataBindings">
          <Property name="DefaultDataSourceUpdateMode">OnValidation</Property>
        </Property>
        <Parameter Name="JavaScript variable" Description="The variable whose value is displayed in this field" Type="1" Value="formCass2Slot4" ValueToDisplay="" Hide_if="" />
        <Parameter Name="Always use global context" Description="If checked, the variable above will always be retrieved from the Global context" Type="0" Value="0" ValueToDisplay="" Hide_if="" />
        <Parameter Name="Display string" Description="The string to display in the static text control" Type="1" Value="" ValueToDisplay="" Hide_if="Variable(JavaScript variable) != Const(&quot;&quot;)" />
        <Parameter Name="Border" Description="If the static text control is to be drawn with a border around it" Type="0" Value="1" ValueToDisplay="" Hide_if="" />
        <Parameter Name="Font size" Description="The point size of the font used to display text in this field" Type="8" Value="10" ValueToDisplay="" Hide_if="">
          <Ranges>
            <Range Value="1" />
            <Range Value="72" />
          </Ranges>
        </Parameter>
        <Parameter Name="Font color" Description="The color of the font used to display text in this field" Type="32" Value="16711680" ValueToDisplay="" Hide_if="" />
        <Parameter Name="Enabled" Description="" Type="0" Value="1" ValueToDisplay="" Hide_if="" />
        <Parameter Name="Value" Description="" Type="1" Value="Empty Eppendorf" ValueToDisplay="" Hide_if="" />
      </Object>
      <Object type="ToolboxLibrary.OperatorConsoleStatic, Toolbox, Version=1.0.4141.41937, Culture=neutral, PublicKeyToken=null" name="operatorConsoleStatic26" children="Controls">
        <Property name="TabIndex">38</Property>
        <Property name="Name">operatorConsoleStatic26</Property>
        <Property name="Size">126, 35</Property>
        <Property name="BorderStyle">Fixed3D</Property>
        <Property name="Font">Tahoma, 10pt</Property>
        <Property name="UseCompatibleTextRendering">True</Property>
        <Property name="ForeColor">0, 0, 255</Property>
        <Property name="Location">76, 73</Property>
        <Property name="DataBindings">
          <Property name="DefaultDataSourceUpdateMode">OnValidation</Property>
        </Property>
        <Parameter Name="JavaScript variable" Description="The variable whose value is displayed in this field" Type="1" Value="formCass1Slot4" ValueToDisplay="" Hide_if="" />
        <Parameter Name="Always use global context" Description="If checked, the variable above will always be retrieved from the Global context" Type="0" Value="0" ValueToDisplay="" Hide_if="" />
        <Parameter Name="Display string" Description="The string to display in the static text control" Type="1" Value="" ValueToDisplay="" Hide_if="Variable(JavaScript variable) != Const(&quot;&quot;)" />
        <Parameter Name="Border" Description="If the static text control is to be drawn with a border around it" Type="0" Value="1" ValueToDisplay="" Hide_if="" />
        <Parameter Name="Font size" Description="The point size of the font used to display text in this field" Type="8" Value="10" ValueToDisplay="" Hide_if="">
          <Ranges>
            <Range Value="1" />
            <Range Value="72" />
          </Ranges>
        </Parameter>
        <Parameter Name="Font color" Description="The color of the font used to display text in this field" Type="32" Value="16711680" ValueToDisplay="" Hide_if="" />
        <Parameter Name="Enabled" Description="" Type="0" Value="1" ValueToDisplay="" Hide_if="" />
        <Parameter Name="Value" Description="" Type="1" Value="DNA in Eppendorf" ValueToDisplay="" Hide_if="" />
      </Object>
      <Object type="ToolboxLibrary.OperatorConsoleStatic, Toolbox, Version=1.0.4141.41937, Culture=neutral, PublicKeyToken=null" name="operatorConsoleStatic25" children="Controls">
        <Property name="TabIndex">37</Property>
        <Property name="Name">operatorConsoleStatic25</Property>
        <Property name="Size">124, 36</Property>
        <Property name="BorderStyle">Fixed3D</Property>
        <Property name="Font">Tahoma, 8pt</Property>
        <Property name="UseCompatibleTextRendering">True</Property>
        <Property name="ForeColor">0, 0, 255</Property>
        <Property name="Location">467, 35</Property>
        <Property name="DataBindings">
          <Property name="DefaultDataSourceUpdateMode">OnValidation</Property>
        </Property>
        <Parameter Name="JavaScript variable" Description="The variable whose value is displayed in this field" Type="1" Value="formCass4Slot5" ValueToDisplay="" Hide_if="" />
        <Parameter Name="Always use global context" Description="If checked, the variable above will always be retrieved from the Global context" Type="0" Value="0" ValueToDisplay="" Hide_if="" />
        <Parameter Name="Display string" Description="The string to display in the static text control" Type="1" Value="" ValueToDisplay="" Hide_if="Variable(JavaScript variable) != Const(&quot;&quot;)" />
        <Parameter Name="Border" Description="If the static text control is to be drawn with a border around it" Type="0" Value="1" ValueToDisplay="" Hide_if="" />
        <Parameter Name="Font size" Description="The point size of the font used to display text in this field" Type="8" Value="8" ValueToDisplay="" Hide_if="">
          <Ranges>
            <Range Value="1" />
            <Range Value="72" />
          </Ranges>
        </Parameter>
        <Parameter Name="Font color" Description="The color of the font used to display text in this field" Type="32" Value="16711680" ValueToDisplay="" Hide_if="" />
        <Parameter Name="Enabled" Description="" Type="0" Value="1" ValueToDisplay="" Hide_if="" />
        <Parameter Name="Value" Description="" Type="1" Value="" ValueToDisplay="" Hide_if="" />
      </Object>
      <Object type="ToolboxLibrary.OperatorConsoleStatic, Toolbox, Version=1.0.4141.41937, Culture=neutral, PublicKeyToken=null" name="operatorConsoleStatic24" children="Controls">
        <Property name="TabIndex">36</Property>
        <Property name="Name">operatorConsoleStatic24</Property>
        <Property name="Size">122, 35</Property>
        <Property name="BorderStyle">Fixed3D</Property>
        <Property name="Font">Tahoma, 10pt</Property>
        <Property name="UseCompatibleTextRendering">True</Property>
        <Property name="ForeColor">0, 0, 255</Property>
        <Property name="Location">339, 36</Property>
        <Property name="DataBindings">
          <Property name="DefaultDataSourceUpdateMode">OnValidation</Property>
        </Property>
        <Parameter Name="JavaScript variable" Description="The variable whose value is displayed in this field" Type="1" Value="formCass3Slot5" ValueToDisplay="" Hide_if="" />
        <Parameter Name="Always use global context" Description="If checked, the variable above will always be retrieved from the Global context" Type="0" Value="0" ValueToDisplay="" Hide_if="" />
        <Parameter Name="Display string" Description="The string to display in the static text control" Type="1" Value="" ValueToDisplay="" Hide_if="Variable(JavaScript variable) != Const(&quot;&quot;)" />
        <Parameter Name="Border" Description="If the static text control is to be drawn with a border around it" Type="0" Value="1" ValueToDisplay="" Hide_if="" />
        <Parameter Name="Font size" Description="The point size of the font used to display text in this field" Type="8" Value="10" ValueToDisplay="" Hide_if="">
          <Ranges>
            <Range Value="1" />
            <Range Value="72" />
          </Ranges>
        </Parameter>
        <Parameter Name="Font color" Description="The color of the font used to display text in this field" Type="32" Value="16711680" ValueToDisplay="" Hide_if="" />
        <Parameter Name="Enabled" Description="" Type="0" Value="1" ValueToDisplay="" Hide_if="" />
        <Parameter Name="Value" Description="" Type="1" Value="" ValueToDisplay="" Hide_if="" />
      </Object>
      <Object type="ToolboxLibrary.OperatorConsoleStatic, Toolbox, Version=1.0.4141.41937, Culture=neutral, PublicKeyToken=null" name="operatorConsoleStatic23" children="Controls">
        <Property name="TabIndex">35</Property>
        <Property name="Name">operatorConsoleStatic23</Property>
        <Property name="Size">123, 35</Property>
        <Property name="BorderStyle">Fixed3D</Property>
        <Property name="Font">Tahoma, 10pt</Property>
        <Property name="UseCompatibleTextRendering">True</Property>
        <Property name="ForeColor">0, 0, 255</Property>
        <Property name="Location">210, 36</Property>
        <Property name="DataBindings">
          <Property name="DefaultDataSourceUpdateMode">OnValidation</Property>
        </Property>
        <Parameter Name="JavaScript variable" Description="The variable whose value is displayed in this field" Type="1" Value="formCass2Slot5" ValueToDisplay="" Hide_if="" />
        <Parameter Name="Always use global context" Description="If checked, the variable above will always be retrieved from the Global context" Type="0" Value="0" ValueToDisplay="" Hide_if="" />
        <Parameter Name="Display string" Description="The string to display in the static text control" Type="1" Value="" ValueToDisplay="" Hide_if="Variable(JavaScript variable) != Const(&quot;&quot;)" />
        <Parameter Name="Border" Description="If the static text control is to be drawn with a border around it" Type="0" Value="1" ValueToDisplay="" Hide_if="" />
        <Parameter Name="Font size" Description="The point size of the font used to display text in this field" Type="8" Value="10" ValueToDisplay="" Hide_if="">
          <Ranges>
            <Range Value="1" />
            <Range Value="72" />
          </Ranges>
        </Parameter>
        <Parameter Name="Font color" Description="The color of the font used to display text in this field" Type="32" Value="16711680" ValueToDisplay="" Hide_if="" />
        <Parameter Name="Enabled" Description="" Type="0" Value="1" ValueToDisplay="" Hide_if="" />
        <Parameter Name="Value" Description="" Type="1" Value="Empty Nunc DW" ValueToDisplay="" Hide_if="" />
      </Object>
      <Object type="ToolboxLibrary.OperatorConsoleStatic, Toolbox, Version=1.0.4141.41937, Culture=neutral, PublicKeyToken=null" name="operatorConsoleStatic22" children="Controls">
        <Property name="TabIndex">34</Property>
        <Property name="Name">operatorConsoleStatic22</Property>
        <Property name="Size">126, 35</Property>
        <Property name="BorderStyle">Fixed3D</Property>
        <Property name="Font">Tahoma, 10pt</Property>
        <Property name="UseCompatibleTextRendering">True</Property>
        <Property name="ForeColor">0, 0, 255</Property>
        <Property name="Location">76, 36</Property>
        <Property name="DataBindings">
          <Property name="DefaultDataSourceUpdateMode">OnValidation</Property>
        </Property>
        <Parameter Name="JavaScript variable" Description="The variable whose value is displayed in this field" Type="1" Value="formCass1Slot5" ValueToDisplay="" Hide_if="" />
        <Parameter Name="Always use global context" Description="If checked, the variable above will always be retrieved from the Global context" Type="0" Value="0" ValueToDisplay="" Hide_if="" />
        <Parameter Name="Display string" Description="The string to display in the static text control" Type="1" Value="" ValueToDisplay="" Hide_if="Variable(JavaScript variable) != Const(&quot;&quot;)" />
        <Parameter Name="Border" Description="If the static text control is to be drawn with a border around it" Type="0" Value="1" ValueToDisplay="" Hide_if="" />
        <Parameter Name="Font size" Description="The point size of the font used to display text in this field" Type="8" Value="10" ValueToDisplay="" Hide_if="">
          <Ranges>
            <Range Value="1" />
            <Range Value="72" />
          </Ranges>
        </Parameter>
        <Parameter Name="Font color" Description="The color of the font used to display text in this field" Type="32" Value="16711680" ValueToDisplay="" Hide_if="" />
        <Parameter Name="Enabled" Description="" Type="0" Value="1" ValueToDisplay="" Hide_if="" />
        <Parameter Name="Value" Description="" Type="1" Value="AMPureXP Beads in Nunc DW" ValueToDisplay="" Hide_if="" />
      </Object>
      <Object type="ToolboxLibrary.OperatorConsoleStatic, Toolbox, Version=1.0.4141.41937, Culture=neutral, PublicKeyToken=null" name="operatorConsoleStatic21" children="Controls">
        <Property name="TabIndex">33</Property>
        <Property name="Name">operatorConsoleStatic21</Property>
        <Property name="Size">55, 21</Property>
        <Property name="Text">Shelf 5</Property>
        <Property name="Font">Tahoma, 10pt</Property>
        <Property name="UseCompatibleTextRendering">True</Property>
        <Property name="ForeColor">0, 0, 0</Property>
        <Property name="Location">15, 50</Property>
        <Property name="DataBindings">
          <Property name="DefaultDataSourceUpdateMode">OnValidation</Property>
        </Property>
        <Parameter Name="JavaScript variable" Description="The variable whose value is displayed in this field" Type="1" Value="" ValueToDisplay="" Hide_if="" />
        <Parameter Name="Always use global context" Description="If checked, the variable above will always be retrieved from the Global context" Type="0" Value="0" ValueToDisplay="" Hide_if="" />
        <Parameter Name="Display string" Description="The string to display in the static text control" Type="1" Value="Shelf 5" ValueToDisplay="" Hide_if="Variable(JavaScript variable) != Const(&quot;&quot;)" />
        <Parameter Name="Border" Description="If the static text control is to be drawn with a border around it" Type="0" Value="0" ValueToDisplay="" Hide_if="" />
        <Parameter Name="Font size" Description="The point size of the font used to display text in this field" Type="8" Value="10" ValueToDisplay="" Hide_if="">
          <Ranges>
            <Range Value="1" />
            <Range Value="72" />
          </Ranges>
        </Parameter>
        <Parameter Name="Font color" Description="The color of the font used to display text in this field" Type="32" Value="0" ValueToDisplay="" Hide_if="" />
        <Parameter Name="Enabled" Description="" Type="0" Value="1" ValueToDisplay="" Hide_if="" />
        <Parameter Name="Value" Description="" Type="1" Value="Shelf 5" ValueToDisplay="" Hide_if="" />
      </Object>
      <Object type="ToolboxLibrary.OperatorConsoleStatic, Toolbox, Version=1.0.4141.41937, Culture=neutral, PublicKeyToken=null" name="operatorConsoleStatic20" children="Controls">
        <Property name="TabIndex">32</Property>
        <Property name="Name">operatorConsoleStatic20</Property>
        <Property name="Size">76, 17</Property>
        <Property name="Text">Cassette 4</Property>
        <Property name="Font">Tahoma, 10pt</Property>
        <Property name="UseCompatibleTextRendering">True</Property>
        <Property name="ForeColor">0, 0, 0</Property>
        <Property name="Location">488, 19</Property>
        <Property name="DataBindings">
          <Property name="DefaultDataSourceUpdateMode">OnValidation</Property>
        </Property>
        <Parameter Name="JavaScript variable" Description="The variable whose value is displayed in this field" Type="1" Value="" ValueToDisplay="" Hide_if="" />
        <Parameter Name="Always use global context" Description="If checked, the variable above will always be retrieved from the Global context" Type="0" Value="0" ValueToDisplay="" Hide_if="" />
        <Parameter Name="Display string" Description="The string to display in the static text control" Type="1" Value="Cassette 4" ValueToDisplay="" Hide_if="Variable(JavaScript variable) != Const(&quot;&quot;)" />
        <Parameter Name="Border" Description="If the static text control is to be drawn with a border around it" Type="0" Value="0" ValueToDisplay="" Hide_if="" />
        <Parameter Name="Font size" Description="The point size of the font used to display text in this field" Type="8" Value="10" ValueToDisplay="" Hide_if="">
          <Ranges>
            <Range Value="1" />
            <Range Value="72" />
          </Ranges>
        </Parameter>
        <Parameter Name="Font color" Description="The color of the font used to display text in this field" Type="32" Value="0" ValueToDisplay="" Hide_if="" />
        <Parameter Name="Enabled" Description="" Type="0" Value="1" ValueToDisplay="" Hide_if="" />
        <Parameter Name="Value" Description="" Type="1" Value="Cassette 4" ValueToDisplay="" Hide_if="" />
      </Object>
      <Object type="ToolboxLibrary.OperatorConsoleStatic, Toolbox, Version=1.0.4141.41937, Culture=neutral, PublicKeyToken=null" name="operatorConsoleStatic19" children="Controls">
        <Property name="TabIndex">31</Property>
        <Property name="Name">operatorConsoleStatic19</Property>
        <Property name="Size">77, 17</Property>
        <Property name="Text">Cassette 3</Property>
        <Property name="Font">Tahoma, 10pt</Property>
        <Property name="UseCompatibleTextRendering">True</Property>
        <Property name="ForeColor">0, 0, 0</Property>
        <Property name="Location">363, 19</Property>
        <Property name="DataBindings">
          <Property name="DefaultDataSourceUpdateMode">OnValidation</Property>
        </Property>
        <Parameter Name="JavaScript variable" Description="The variable whose value is displayed in this field" Type="1" Value="" ValueToDisplay="" Hide_if="" />
        <Parameter Name="Always use global context" Description="If checked, the variable above will always be retrieved from the Global context" Type="0" Value="0" ValueToDisplay="" Hide_if="" />
        <Parameter Name="Display string" Description="The string to display in the static text control" Type="1" Value="Cassette 3" ValueToDisplay="" Hide_if="Variable(JavaScript variable) != Const(&quot;&quot;)" />
        <Parameter Name="Border" Description="If the static text control is to be drawn with a border around it" Type="0" Value="0" ValueToDisplay="" Hide_if="" />
        <Parameter Name="Font size" Description="The point size of the font used to display text in this field" Type="8" Value="10" ValueToDisplay="" Hide_if="">
          <Ranges>
            <Range Value="1" />
            <Range Value="72" />
          </Ranges>
        </Parameter>
        <Parameter Name="Font color" Description="The color of the font used to display text in this field" Type="32" Value="0" ValueToDisplay="" Hide_if="" />
        <Parameter Name="Enabled" Description="" Type="0" Value="1" ValueToDisplay="" Hide_if="" />
        <Parameter Name="Value" Description="" Type="1" Value="Cassette 3" ValueToDisplay="" Hide_if="" />
      </Object>
      <Object type="ToolboxLibrary.OperatorConsoleStatic, Toolbox, Version=1.0.4141.41937, Culture=neutral, PublicKeyToken=null" name="operatorConsoleStatic18" children="Controls">
        <Property name="TabIndex">30</Property>
        <Property name="Name">operatorConsoleStatic18</Property>
        <Property name="Size">78, 17</Property>
        <Property name="Text">Cassette 2</Property>
        <Property name="Font">Tahoma, 10pt</Property>
        <Property name="UseCompatibleTextRendering">True</Property>
        <Property name="ForeColor">0, 0, 0</Property>
        <Property name="Location">231, 19</Property>
        <Property name="DataBindings">
          <Property name="DefaultDataSourceUpdateMode">OnValidation</Property>
        </Property>
        <Parameter Name="JavaScript variable" Description="The variable whose value is displayed in this field" Type="1" Value="" ValueToDisplay="" Hide_if="" />
        <Parameter Name="Always use global context" Description="If checked, the variable above will always be retrieved from the Global context" Type="0" Value="0" ValueToDisplay="" Hide_if="" />
        <Parameter Name="Display string" Description="The string to display in the static text control" Type="1" Value="Cassette 2" ValueToDisplay="" Hide_if="Variable(JavaScript variable) != Const(&quot;&quot;)" />
        <Parameter Name="Border" Description="If the static text control is to be drawn with a border around it" Type="0" Value="0" ValueToDisplay="" Hide_if="" />
        <Parameter Name="Font size" Description="The point size of the font used to display text in this field" Type="8" Value="10" ValueToDisplay="" Hide_if="">
          <Ranges>
            <Range Value="1" />
            <Range Value="72" />
          </Ranges>
        </Parameter>
        <Parameter Name="Font color" Description="The color of the font used to display text in this field" Type="32" Value="0" ValueToDisplay="" Hide_if="" />
        <Parameter Name="Enabled" Description="" Type="0" Value="1" ValueToDisplay="" Hide_if="" />
        <Parameter Name="Value" Description="" Type="1" Value="Cassette 2" ValueToDisplay="" Hide_if="" />
      </Object>
      <Object type="ToolboxLibrary.OperatorConsoleStatic, Toolbox, Version=1.0.4141.41937, Culture=neutral, PublicKeyToken=null" name="operatorConsoleStatic17" children="Controls">
        <Property name="TabIndex">29</Property>
        <Property name="Name">operatorConsoleStatic17</Property>
        <Property name="Size">75, 16</Property>
        <Property name="Text">Cassette 1</Property>
        <Property name="Font">Tahoma, 10pt</Property>
        <Property name="UseCompatibleTextRendering">True</Property>
        <Property name="ForeColor">0, 0, 0</Property>
        <Property name="Location">99, 20</Property>
        <Property name="DataBindings">
          <Property name="DefaultDataSourceUpdateMode">OnValidation</Property>
        </Property>
        <Parameter Name="JavaScript variable" Description="The variable whose value is displayed in this field" Type="1" Value="" ValueToDisplay="" Hide_if="" />
        <Parameter Name="Always use global context" Description="If checked, the variable above will always be retrieved from the Global context" Type="0" Value="0" ValueToDisplay="" Hide_if="" />
        <Parameter Name="Display string" Description="The string to display in the static text control" Type="1" Value="Cassette 1" ValueToDisplay="" Hide_if="Variable(JavaScript variable) != Const(&quot;&quot;)" />
        <Parameter Name="Border" Description="If the static text control is to be drawn with a border around it" Type="0" Value="0" ValueToDisplay="" Hide_if="" />
        <Parameter Name="Font size" Description="The point size of the font used to display text in this field" Type="8" Value="10" ValueToDisplay="" Hide_if="">
          <Ranges>
            <Range Value="1" />
            <Range Value="72" />
          </Ranges>
        </Parameter>
        <Parameter Name="Font color" Description="The color of the font used to display text in this field" Type="32" Value="0" ValueToDisplay="" Hide_if="" />
        <Parameter Name="Enabled" Description="" Type="0" Value="1" ValueToDisplay="" Hide_if="" />
        <Parameter Name="Value" Description="" Type="1" Value="Cassette 1" ValueToDisplay="" Hide_if="" />
      </Object>
      <Property name="TabIndex">131</Property>
      <Property name="Font">Tahoma, 10pt</Property>
      <Property name="Size">618, 247</Property>
      <Property name="Text">MiniHub Setup</Property>
      <Property name="UseCompatibleTextRendering">True</Property>
      <Property name="ForeColor">0, 0, 0</Property>
      <Property name="Location">433, 401</Property>
      <Property name="DataBindings">
        <Property name="DefaultDataSourceUpdateMode">OnValidation</Property>
      </Property>
      <Property name="TabStop">False</Property>
      <Property name="Name">operatorConsoleGroup4</Property>
      <Parameter Name="JavaScript variable" Description="The variable whose value is displayed in this field" Type="1" Value="" ValueToDisplay="" Hide_if="" />
      <Parameter Name="Always use global context" Description="If checked, the variable above will always be retrieved from the Global context" Type="0" Value="0" ValueToDisplay="" Hide_if="" />
      <Parameter Name="Group name" Description="The name of this group" Type="1" Value="MiniHub Setup" ValueToDisplay="" Hide_if="" />
      <Parameter Name="Font size" Description="The point size of the font used to display text in this field" Type="8" Value="10" ValueToDisplay="" Hide_if="">
        <Ranges>
          <Range Value="1" />
          <Range Value="72" />
        </Ranges>
      </Parameter>
      <Parameter Name="Font color" Description="The color of the font used to display text in this field" Type="32" Value="0" ValueToDisplay="" Hide_if="" />
      <Parameter Name="Enabled" Description="" Type="0" Value="1" ValueToDisplay="" Hide_if="" />
      <Parameter Name="Value" Description="" Type="1" Value="MiniHub Setup" ValueToDisplay="" Hide_if="" />
    </Object>
    <Object type="ToolboxLibrary.OperatorConsoleGroup, Toolbox, Version=1.0.4141.41937, Culture=neutral, PublicKeyToken=null" name="operatorConsoleGroup3" children="Controls">
      <Object type="ToolboxLibrary.OperatorConsoleButton, Toolbox, Version=1.0.4141.41937, Culture=neutral, PublicKeyToken=null" name="operatorConsoleButton4" children="Controls">
        <Property name="UseCompatibleTextRendering">True</Property>
        <Property name="UseVisualStyleBackColor">False</Property>
        <Property name="Font">Tahoma, 10pt</Property>
        <Property name="BackColor">240, 240, 240</Property>
        <Property name="Size">52, 23</Property>
        <Property name="TabIndex">88</Property>
        <Property name="Text">Help</Property>
        <Property name="Location">537, 293</Property>
        <Property name="DataBindings">
          <Property name="DefaultDataSourceUpdateMode">OnValidation</Property>
        </Property>
        <Property name="Name">operatorConsoleButton4</Property>
        <Property name="TextImageRelation">ImageBeforeText</Property>
        <Property name="ForeColor">0, 0, 0</Property>
        <Parameter Name="Script" Description="The JavaScript to execute when this button is pressed" Type="31" Value="// setup paths to files&#xA;&#xA;form_formpath = &quot;C:/VWorks Workspace/Forms/ChipSeq/&quot;&#xA;&#xA;// clear inventory&#xA;run(form_formpath+&quot;supporting files/support.bat&quot;)" ValueToDisplay="" Hide_if="" />
        <Parameter Name="Always use global context" Description="If checked, the Script above will always execute in the Global context" Type="0" Value="0" ValueToDisplay="" Hide_if="" />
        <Parameter Name="Icon" Description="A graphical image file to display in the button" Type="9" Value="" ValueToDisplay="Image Files(*.jpg;*.png;*.bmp;*.ico)|*.jpg;*.png;*.bmp;*.ico||" Hide_if="" />
        <Parameter Name="Disable when running" Description="the button is disabled whenever a protocol is running" Type="0" Value="0" ValueToDisplay="" Hide_if="" />
        <Parameter Name="Caption" Description="The string to display in the button" Type="1" Value="Help" ValueToDisplay="" Hide_if="" />
        <Parameter Name="Font size" Description="The point size of the font used to display text in this field" Type="8" Value="10" ValueToDisplay="" Hide_if="">
          <Ranges>
            <Range Value="1" />
            <Range Value="72" />
          </Ranges>
        </Parameter>
        <Parameter Name="Font color" Description="The color of the font used to display text in this field" Type="32" Value="0" ValueToDisplay="" Hide_if="" />
        <Parameter Name="Background color" Description="The color of this button's background" Type="32" Value="15790320" ValueToDisplay="" Hide_if="" />
        <Parameter Name="Enabled" Description="" Type="0" Value="1" ValueToDisplay="" Hide_if="" />
      </Object>
      <Object type="ToolboxLibrary.OperatorConsoleStatic, Toolbox, Version=1.0.4141.41937, Culture=neutral, PublicKeyToken=null" name="operatorConsoleStatic62" children="Controls">
        <Property name="TabIndex">87</Property>
        <Property name="Name">operatorConsoleStatic62</Property>
        <Property name="Size">126, 53</Property>
        <Property name="BorderStyle">Fixed3D</Property>
        <Property name="Font">Tahoma, 10pt</Property>
        <Property name="UseCompatibleTextRendering">True</Property>
        <Property name="ForeColor">0, 0, 255</Property>
        <Property name="Location">363, 241</Property>
        <Property name="DataBindings">
          <Property name="DefaultDataSourceUpdateMode">OnValidation</Property>
        </Property>
        <Parameter Name="JavaScript variable" Description="The variable whose value is displayed in this field" Type="1" Value="formBravoPos9" ValueToDisplay="" Hide_if="" />
        <Parameter Name="Always use global context" Description="If checked, the variable above will always be retrieved from the Global context" Type="0" Value="0" ValueToDisplay="" Hide_if="" />
        <Parameter Name="Display string" Description="The string to display in the static text control" Type="1" Value="" ValueToDisplay="" Hide_if="Variable(JavaScript variable) != Const(&quot;&quot;)" />
        <Parameter Name="Border" Description="If the static text control is to be drawn with a border around it" Type="0" Value="1" ValueToDisplay="" Hide_if="" />
        <Parameter Name="Font size" Description="The point size of the font used to display text in this field" Type="8" Value="10" ValueToDisplay="" Hide_if="">
          <Ranges>
            <Range Value="1" />
            <Range Value="72" />
          </Ranges>
        </Parameter>
        <Parameter Name="Font color" Description="The color of the font used to display text in this field" Type="32" Value="16711680" ValueToDisplay="" Hide_if="" />
        <Parameter Name="Enabled" Description="" Type="0" Value="1" ValueToDisplay="" Hide_if="" />
        <Parameter Name="Value" Description="" Type="1" Value="" ValueToDisplay="" Hide_if="" />
      </Object>
      <Object type="ToolboxLibrary.OperatorConsoleStatic, Toolbox, Version=1.0.4141.41937, Culture=neutral, PublicKeyToken=null" name="operatorConsoleStatic61" children="Controls">
        <Property name="TabIndex">86</Property>
        <Property name="Name">operatorConsoleStatic61</Property>
        <Property name="Size">126, 53</Property>
        <Property name="BorderStyle">Fixed3D</Property>
        <Property name="Font">Tahoma, 10pt</Property>
        <Property name="UseCompatibleTextRendering">True</Property>
        <Property name="ForeColor">0, 0, 255</Property>
        <Property name="Location">231, 241</Property>
        <Property name="DataBindings">
          <Property name="DefaultDataSourceUpdateMode">OnValidation</Property>
        </Property>
        <Parameter Name="JavaScript variable" Description="The variable whose value is displayed in this field" Type="1" Value="formBravoPos8" ValueToDisplay="" Hide_if="" />
        <Parameter Name="Always use global context" Description="If checked, the variable above will always be retrieved from the Global context" Type="0" Value="0" ValueToDisplay="" Hide_if="" />
        <Parameter Name="Display string" Description="The string to display in the static text control" Type="1" Value="" ValueToDisplay="" Hide_if="Variable(JavaScript variable) != Const(&quot;&quot;)" />
        <Parameter Name="Border" Description="If the static text control is to be drawn with a border around it" Type="0" Value="1" ValueToDisplay="" Hide_if="" />
        <Parameter Name="Font size" Description="The point size of the font used to display text in this field" Type="8" Value="10" ValueToDisplay="" Hide_if="">
          <Ranges>
            <Range Value="1" />
            <Range Value="72" />
          </Ranges>
        </Parameter>
        <Parameter Name="Font color" Description="The color of the font used to display text in this field" Type="32" Value="16711680" ValueToDisplay="" Hide_if="" />
        <Parameter Name="Enabled" Description="" Type="0" Value="1" ValueToDisplay="" Hide_if="" />
        <Parameter Name="Value" Description="" Type="1" Value="" ValueToDisplay="" Hide_if="" />
      </Object>
      <Object type="ToolboxLibrary.OperatorConsoleStatic, Toolbox, Version=1.0.4141.41937, Culture=neutral, PublicKeyToken=null" name="operatorConsoleStatic60" children="Controls">
        <Property name="TabIndex">85</Property>
        <Property name="Name">operatorConsoleStatic60</Property>
        <Property name="Size">125, 53</Property>
        <Property name="BorderStyle">Fixed3D</Property>
        <Property name="Font">Tahoma, 10pt</Property>
        <Property name="UseCompatibleTextRendering">True</Property>
        <Property name="ForeColor">0, 0, 255</Property>
        <Property name="Location">100, 241</Property>
        <Property name="DataBindings">
          <Property name="DefaultDataSourceUpdateMode">OnValidation</Property>
        </Property>
        <Parameter Name="JavaScript variable" Description="The variable whose value is displayed in this field" Type="1" Value="formBravoPos7" ValueToDisplay="" Hide_if="" />
        <Parameter Name="Always use global context" Description="If checked, the variable above will always be retrieved from the Global context" Type="0" Value="0" ValueToDisplay="" Hide_if="" />
        <Parameter Name="Display string" Description="The string to display in the static text control" Type="1" Value="" ValueToDisplay="" Hide_if="Variable(JavaScript variable) != Const(&quot;&quot;)" />
        <Parameter Name="Border" Description="If the static text control is to be drawn with a border around it" Type="0" Value="1" ValueToDisplay="" Hide_if="" />
        <Parameter Name="Font size" Description="The point size of the font used to display text in this field" Type="8" Value="10" ValueToDisplay="" Hide_if="">
          <Ranges>
            <Range Value="1" />
            <Range Value="72" />
          </Ranges>
        </Parameter>
        <Parameter Name="Font color" Description="The color of the font used to display text in this field" Type="32" Value="16711680" ValueToDisplay="" Hide_if="" />
        <Parameter Name="Enabled" Description="" Type="0" Value="1" ValueToDisplay="" Hide_if="" />
        <Parameter Name="Value" Description="" Type="1" Value="" ValueToDisplay="" Hide_if="" />
      </Object>
      <Object type="ToolboxLibrary.OperatorConsoleStatic, Toolbox, Version=1.0.4141.41937, Culture=neutral, PublicKeyToken=null" name="operatorConsoleStatic59" children="Controls">
        <Property name="TabIndex">84</Property>
        <Property name="Name">operatorConsoleStatic59</Property>
        <Property name="Size">125, 53</Property>
        <Property name="BorderStyle">Fixed3D</Property>
        <Property name="Font">Tahoma, 10pt</Property>
        <Property name="UseCompatibleTextRendering">True</Property>
        <Property name="ForeColor">0, 0, 255</Property>
        <Property name="Location">364, 162</Property>
        <Property name="DataBindings">
          <Property name="DefaultDataSourceUpdateMode">OnValidation</Property>
        </Property>
        <Parameter Name="JavaScript variable" Description="The variable whose value is displayed in this field" Type="1" Value="formBravoPos6" ValueToDisplay="" Hide_if="" />
        <Parameter Name="Always use global context" Description="If checked, the variable above will always be retrieved from the Global context" Type="0" Value="0" ValueToDisplay="" Hide_if="" />
        <Parameter Name="Display string" Description="The string to display in the static text control" Type="1" Value="" ValueToDisplay="" Hide_if="Variable(JavaScript variable) != Const(&quot;&quot;)" />
        <Parameter Name="Border" Description="If the static text control is to be drawn with a border around it" Type="0" Value="1" ValueToDisplay="" Hide_if="" />
        <Parameter Name="Font size" Description="The point size of the font used to display text in this field" Type="8" Value="10" ValueToDisplay="" Hide_if="">
          <Ranges>
            <Range Value="1" />
            <Range Value="72" />
          </Ranges>
        </Parameter>
        <Parameter Name="Font color" Description="The color of the font used to display text in this field" Type="32" Value="16711680" ValueToDisplay="" Hide_if="" />
        <Parameter Name="Enabled" Description="" Type="0" Value="1" ValueToDisplay="" Hide_if="" />
        <Parameter Name="Value" Description="" Type="1" Value="" ValueToDisplay="" Hide_if="" />
      </Object>
      <Object type="ToolboxLibrary.OperatorConsoleStatic, Toolbox, Version=1.0.4141.41937, Culture=neutral, PublicKeyToken=null" name="operatorConsoleStatic58" children="Controls">
        <Property name="TabIndex">83</Property>
        <Property name="Name">operatorConsoleStatic58</Property>
        <Property name="Size">125, 53</Property>
        <Property name="BorderStyle">Fixed3D</Property>
        <Property name="Font">Tahoma, 10pt</Property>
        <Property name="UseCompatibleTextRendering">True</Property>
        <Property name="ForeColor">0, 0, 255</Property>
        <Property name="Location">232, 162</Property>
        <Property name="DataBindings">
          <Property name="DefaultDataSourceUpdateMode">OnValidation</Property>
        </Property>
        <Parameter Name="JavaScript variable" Description="The variable whose value is displayed in this field" Type="1" Value="formBravoPos5" ValueToDisplay="" Hide_if="" />
        <Parameter Name="Always use global context" Description="If checked, the variable above will always be retrieved from the Global context" Type="0" Value="0" ValueToDisplay="" Hide_if="" />
        <Parameter Name="Display string" Description="The string to display in the static text control" Type="1" Value="" ValueToDisplay="" Hide_if="Variable(JavaScript variable) != Const(&quot;&quot;)" />
        <Parameter Name="Border" Description="If the static text control is to be drawn with a border around it" Type="0" Value="1" ValueToDisplay="" Hide_if="" />
        <Parameter Name="Font size" Description="The point size of the font used to display text in this field" Type="8" Value="10" ValueToDisplay="" Hide_if="">
          <Ranges>
            <Range Value="1" />
            <Range Value="72" />
          </Ranges>
        </Parameter>
        <Parameter Name="Font color" Description="The color of the font used to display text in this field" Type="32" Value="16711680" ValueToDisplay="" Hide_if="" />
        <Parameter Name="Enabled" Description="" Type="0" Value="1" ValueToDisplay="" Hide_if="" />
        <Parameter Name="Value" Description="" Type="1" Value="" ValueToDisplay="" Hide_if="" />
      </Object>
      <Object type="ToolboxLibrary.OperatorConsoleStatic, Toolbox, Version=1.0.4141.41937, Culture=neutral, PublicKeyToken=null" name="operatorConsoleStatic57" children="Controls">
        <Property name="TabIndex">82</Property>
        <Property name="Name">operatorConsoleStatic57</Property>
        <Property name="Size">125, 53</Property>
        <Property name="BorderStyle">Fixed3D</Property>
        <Property name="Font">Tahoma, 10pt</Property>
        <Property name="UseCompatibleTextRendering">True</Property>
        <Property name="ForeColor">0, 0, 255</Property>
        <Property name="Location">100, 162</Property>
        <Property name="DataBindings">
          <Property name="DefaultDataSourceUpdateMode">OnValidation</Property>
        </Property>
        <Parameter Name="JavaScript variable" Description="The variable whose value is displayed in this field" Type="1" Value="formBravoPos4" ValueToDisplay="" Hide_if="" />
        <Parameter Name="Always use global context" Description="If checked, the variable above will always be retrieved from the Global context" Type="0" Value="0" ValueToDisplay="" Hide_if="" />
        <Parameter Name="Display string" Description="The string to display in the static text control" Type="1" Value="" ValueToDisplay="" Hide_if="Variable(JavaScript variable) != Const(&quot;&quot;)" />
        <Parameter Name="Border" Description="If the static text control is to be drawn with a border around it" Type="0" Value="1" ValueToDisplay="" Hide_if="" />
        <Parameter Name="Font size" Description="The point size of the font used to display text in this field" Type="8" Value="10" ValueToDisplay="" Hide_if="">
          <Ranges>
            <Range Value="1" />
            <Range Value="72" />
          </Ranges>
        </Parameter>
        <Parameter Name="Font color" Description="The color of the font used to display text in this field" Type="32" Value="16711680" ValueToDisplay="" Hide_if="" />
        <Parameter Name="Enabled" Description="" Type="0" Value="1" ValueToDisplay="" Hide_if="" />
        <Parameter Name="Value" Description="" Type="1" Value="" ValueToDisplay="" Hide_if="" />
      </Object>
      <Object type="ToolboxLibrary.OperatorConsoleStatic, Toolbox, Version=1.0.4141.41937, Culture=neutral, PublicKeyToken=null" name="operatorConsoleStatic14" children="Controls">
        <Property name="TabIndex">81</Property>
        <Property name="Name">operatorConsoleStatic14</Property>
        <Property name="Size">126, 53</Property>
        <Property name="BorderStyle">Fixed3D</Property>
        <Property name="Font">Tahoma, 10pt</Property>
        <Property name="UseCompatibleTextRendering">True</Property>
        <Property name="ForeColor">0, 0, 255</Property>
        <Property name="Location">363, 83</Property>
        <Property name="DataBindings">
          <Property name="DefaultDataSourceUpdateMode">OnValidation</Property>
        </Property>
        <Parameter Name="JavaScript variable" Description="The variable whose value is displayed in this field" Type="1" Value="formBravoPos3" ValueToDisplay="" Hide_if="" />
        <Parameter Name="Always use global context" Description="If checked, the variable above will always be retrieved from the Global context" Type="0" Value="0" ValueToDisplay="" Hide_if="" />
        <Parameter Name="Display string" Description="The string to display in the static text control" Type="1" Value="" ValueToDisplay="" Hide_if="Variable(JavaScript variable) != Const(&quot;&quot;)" />
        <Parameter Name="Border" Description="If the static text control is to be drawn with a border around it" Type="0" Value="1" ValueToDisplay="" Hide_if="" />
        <Parameter Name="Font size" Description="The point size of the font used to display text in this field" Type="8" Value="10" ValueToDisplay="" Hide_if="">
          <Ranges>
            <Range Value="1" />
            <Range Value="72" />
          </Ranges>
        </Parameter>
        <Parameter Name="Font color" Description="The color of the font used to display text in this field" Type="32" Value="16711680" ValueToDisplay="" Hide_if="" />
        <Parameter Name="Enabled" Description="" Type="0" Value="1" ValueToDisplay="" Hide_if="" />
        <Parameter Name="Value" Description="" Type="1" Value="" ValueToDisplay="" Hide_if="" />
      </Object>
      <Object type="ToolboxLibrary.OperatorConsoleStatic, Toolbox, Version=1.0.4141.41937, Culture=neutral, PublicKeyToken=null" name="operatorConsoleStatic11" children="Controls">
        <Property name="TabIndex">80</Property>
        <Property name="Name">operatorConsoleStatic11</Property>
        <Property name="Size">126, 53</Property>
        <Property name="BorderStyle">Fixed3D</Property>
        <Property name="Font">Tahoma, 10pt</Property>
        <Property name="UseCompatibleTextRendering">True</Property>
        <Property name="ForeColor">0, 0, 255</Property>
        <Property name="Location">231, 83</Property>
        <Property name="DataBindings">
          <Property name="DefaultDataSourceUpdateMode">OnValidation</Property>
        </Property>
        <Parameter Name="JavaScript variable" Description="The variable whose value is displayed in this field" Type="1" Value="formBravoPos2" ValueToDisplay="" Hide_if="" />
        <Parameter Name="Always use global context" Description="If checked, the variable above will always be retrieved from the Global context" Type="0" Value="0" ValueToDisplay="" Hide_if="" />
        <Parameter Name="Display string" Description="The string to display in the static text control" Type="1" Value="" ValueToDisplay="" Hide_if="Variable(JavaScript variable) != Const(&quot;&quot;)" />
        <Parameter Name="Border" Description="If the static text control is to be drawn with a border around it" Type="0" Value="1" ValueToDisplay="" Hide_if="" />
        <Parameter Name="Font size" Description="The point size of the font used to display text in this field" Type="8" Value="10" ValueToDisplay="" Hide_if="">
          <Ranges>
            <Range Value="1" />
            <Range Value="72" />
          </Ranges>
        </Parameter>
        <Parameter Name="Font color" Description="The color of the font used to display text in this field" Type="32" Value="16711680" ValueToDisplay="" Hide_if="" />
        <Parameter Name="Enabled" Description="" Type="0" Value="1" ValueToDisplay="" Hide_if="" />
        <Parameter Name="Value" Description="" Type="1" Value="" ValueToDisplay="" Hide_if="" />
      </Object>
      <Object type="ToolboxLibrary.OperatorConsoleStatic, Toolbox, Version=1.0.4141.41937, Culture=neutral, PublicKeyToken=null" name="operatorConsoleStatic10" children="Controls">
        <Property name="TabIndex">79</Property>
        <Property name="Name">operatorConsoleStatic10</Property>
        <Property name="Size">126, 53</Property>
        <Property name="BorderStyle">Fixed3D</Property>
        <Property name="Font">Tahoma, 10pt</Property>
        <Property name="UseCompatibleTextRendering">True</Property>
        <Property name="ForeColor">0, 0, 255</Property>
        <Property name="Location">99, 83</Property>
        <Property name="DataBindings">
          <Property name="DefaultDataSourceUpdateMode">OnValidation</Property>
        </Property>
        <Parameter Name="JavaScript variable" Description="The variable whose value is displayed in this field" Type="1" Value="formBravoPos1" ValueToDisplay="" Hide_if="" />
        <Parameter Name="Always use global context" Description="If checked, the variable above will always be retrieved from the Global context" Type="0" Value="0" ValueToDisplay="" Hide_if="" />
        <Parameter Name="Display string" Description="The string to display in the static text control" Type="1" Value="" ValueToDisplay="" Hide_if="Variable(JavaScript variable) != Const(&quot;&quot;)" />
        <Parameter Name="Border" Description="If the static text control is to be drawn with a border around it" Type="0" Value="1" ValueToDisplay="" Hide_if="" />
        <Parameter Name="Font size" Description="The point size of the font used to display text in this field" Type="8" Value="10" ValueToDisplay="" Hide_if="">
          <Ranges>
            <Range Value="1" />
            <Range Value="72" />
          </Ranges>
        </Parameter>
        <Parameter Name="Font color" Description="The color of the font used to display text in this field" Type="32" Value="16711680" ValueToDisplay="" Hide_if="" />
        <Parameter Name="Enabled" Description="" Type="0" Value="1" ValueToDisplay="" Hide_if="" />
        <Parameter Name="Value" Description="" Type="1" Value="Waste DW plate" ValueToDisplay="" Hide_if="" />
      </Object>
      <Object type="ToolboxLibrary.OperatorConsoleStatic, Toolbox, Version=1.0.4141.41937, Culture=neutral, PublicKeyToken=null" name="operatorConsoleStatic56" children="Controls">
        <Property name="TabIndex">76</Property>
        <Property name="Name">operatorConsoleStatic56</Property>
        <Property name="Size">126, 70</Property>
        <Property name="BorderStyle">Fixed3D</Property>
        <Property name="Text">&lt;Pos 9: Chilled&gt;</Property>
        <Property name="Font">Tahoma, 10pt</Property>
        <Property name="UseCompatibleTextRendering">True</Property>
        <Property name="ForeColor">0, 0, 0</Property>
        <Property name="Location">363, 224</Property>
        <Property name="DataBindings">
          <Property name="DefaultDataSourceUpdateMode">OnValidation</Property>
        </Property>
        <Parameter Name="JavaScript variable" Description="The variable whose value is displayed in this field" Type="1" Value="" ValueToDisplay="" Hide_if="" />
        <Parameter Name="Always use global context" Description="If checked, the variable above will always be retrieved from the Global context" Type="0" Value="0" ValueToDisplay="" Hide_if="" />
        <Parameter Name="Display string" Description="The string to display in the static text control" Type="1" Value="&lt;Pos 9: Chilled&gt;" ValueToDisplay="" Hide_if="Variable(JavaScript variable) != Const(&quot;&quot;)" />
        <Parameter Name="Border" Description="If the static text control is to be drawn with a border around it" Type="0" Value="1" ValueToDisplay="" Hide_if="" />
        <Parameter Name="Font size" Description="The point size of the font used to display text in this field" Type="8" Value="10" ValueToDisplay="" Hide_if="">
          <Ranges>
            <Range Value="1" />
            <Range Value="72" />
          </Ranges>
        </Parameter>
        <Parameter Name="Font color" Description="The color of the font used to display text in this field" Type="32" Value="0" ValueToDisplay="" Hide_if="" />
        <Parameter Name="Enabled" Description="" Type="0" Value="1" ValueToDisplay="" Hide_if="" />
        <Parameter Name="Value" Description="" Type="1" Value="&lt;Pos 9: Chilled&gt;" ValueToDisplay="" Hide_if="" />
      </Object>
      <Object type="ToolboxLibrary.OperatorConsoleStatic, Toolbox, Version=1.0.4141.41937, Culture=neutral, PublicKeyToken=null" name="operatorConsoleStatic55" children="Controls">
        <Property name="TabIndex">75</Property>
        <Property name="Name">operatorConsoleStatic55</Property>
        <Property name="Size">126, 70</Property>
        <Property name="BorderStyle">Fixed3D</Property>
        <Property name="Text">&lt;Position 8&gt;</Property>
        <Property name="Font">Tahoma, 10pt</Property>
        <Property name="UseCompatibleTextRendering">True</Property>
        <Property name="ForeColor">0, 0, 0</Property>
        <Property name="Location">231, 224</Property>
        <Property name="DataBindings">
          <Property name="DefaultDataSourceUpdateMode">OnValidation</Property>
        </Property>
        <Parameter Name="JavaScript variable" Description="The variable whose value is displayed in this field" Type="1" Value="" ValueToDisplay="" Hide_if="" />
        <Parameter Name="Always use global context" Description="If checked, the variable above will always be retrieved from the Global context" Type="0" Value="0" ValueToDisplay="" Hide_if="" />
        <Parameter Name="Display string" Description="The string to display in the static text control" Type="1" Value="&lt;Position 8&gt;" ValueToDisplay="" Hide_if="Variable(JavaScript variable) != Const(&quot;&quot;)" />
        <Parameter Name="Border" Description="If the static text control is to be drawn with a border around it" Type="0" Value="1" ValueToDisplay="" Hide_if="" />
        <Parameter Name="Font size" Description="The point size of the font used to display text in this field" Type="8" Value="10" ValueToDisplay="" Hide_if="">
          <Ranges>
            <Range Value="1" />
            <Range Value="72" />
          </Ranges>
        </Parameter>
        <Parameter Name="Font color" Description="The color of the font used to display text in this field" Type="32" Value="0" ValueToDisplay="" Hide_if="" />
        <Parameter Name="Enabled" Description="" Type="0" Value="1" ValueToDisplay="" Hide_if="" />
        <Parameter Name="Value" Description="" Type="1" Value="&lt;Position 8&gt;" ValueToDisplay="" Hide_if="" />
      </Object>
      <Object type="ToolboxLibrary.OperatorConsoleStatic, Toolbox, Version=1.0.4141.41937, Culture=neutral, PublicKeyToken=null" name="operatorConsoleStatic54" children="Controls">
        <Property name="TabIndex">74</Property>
        <Property name="Name">operatorConsoleStatic54</Property>
        <Property name="Size">126, 70</Property>
        <Property name="BorderStyle">Fixed3D</Property>
        <Property name="Text">&lt;Pos 6: Peltier&gt;</Property>
        <Property name="Font">Tahoma, 10pt</Property>
        <Property name="UseCompatibleTextRendering">True</Property>
        <Property name="ForeColor">0, 0, 0</Property>
        <Property name="Location">363, 145</Property>
        <Property name="DataBindings">
          <Property name="DefaultDataSourceUpdateMode">OnValidation</Property>
        </Property>
        <Parameter Name="JavaScript variable" Description="The variable whose value is displayed in this field" Type="1" Value="" ValueToDisplay="" Hide_if="" />
        <Parameter Name="Always use global context" Description="If checked, the variable above will always be retrieved from the Global context" Type="0" Value="0" ValueToDisplay="" Hide_if="" />
        <Parameter Name="Display string" Description="The string to display in the static text control" Type="1" Value="&lt;Pos 6: Peltier&gt;" ValueToDisplay="" Hide_if="Variable(JavaScript variable) != Const(&quot;&quot;)" />
        <Parameter Name="Border" Description="If the static text control is to be drawn with a border around it" Type="0" Value="1" ValueToDisplay="" Hide_if="" />
        <Parameter Name="Font size" Description="The point size of the font used to display text in this field" Type="8" Value="10" ValueToDisplay="" Hide_if="">
          <Ranges>
            <Range Value="1" />
            <Range Value="72" />
          </Ranges>
        </Parameter>
        <Parameter Name="Font color" Description="The color of the font used to display text in this field" Type="32" Value="0" ValueToDisplay="" Hide_if="" />
        <Parameter Name="Enabled" Description="" Type="0" Value="1" ValueToDisplay="" Hide_if="" />
        <Parameter Name="Value" Description="" Type="1" Value="&lt;Pos 6: Peltier&gt;" ValueToDisplay="" Hide_if="" />
      </Object>
      <Object type="ToolboxLibrary.OperatorConsoleStatic, Toolbox, Version=1.0.4141.41937, Culture=neutral, PublicKeyToken=null" name="operatorConsoleStatic53" children="Controls">
        <Property name="TabIndex">73</Property>
        <Property name="Name">operatorConsoleStatic53</Property>
        <Property name="Size">126, 70</Property>
        <Property name="BorderStyle">Fixed3D</Property>
        <Property name="Text">&lt;Pos 5: Shaker&gt;</Property>
        <Property name="Font">Tahoma, 10pt</Property>
        <Property name="UseCompatibleTextRendering">True</Property>
        <Property name="ForeColor">0, 0, 0</Property>
        <Property name="Location">231, 145</Property>
        <Property name="DataBindings">
          <Property name="DefaultDataSourceUpdateMode">OnValidation</Property>
        </Property>
        <Parameter Name="JavaScript variable" Description="The variable whose value is displayed in this field" Type="1" Value="" ValueToDisplay="" Hide_if="" />
        <Parameter Name="Always use global context" Description="If checked, the variable above will always be retrieved from the Global context" Type="0" Value="0" ValueToDisplay="" Hide_if="" />
        <Parameter Name="Display string" Description="The string to display in the static text control" Type="1" Value="&lt;Pos 5: Shaker&gt;" ValueToDisplay="" Hide_if="Variable(JavaScript variable) != Const(&quot;&quot;)" />
        <Parameter Name="Border" Description="If the static text control is to be drawn with a border around it" Type="0" Value="1" ValueToDisplay="" Hide_if="" />
        <Parameter Name="Font size" Description="The point size of the font used to display text in this field" Type="8" Value="10" ValueToDisplay="" Hide_if="">
          <Ranges>
            <Range Value="1" />
            <Range Value="72" />
          </Ranges>
        </Parameter>
        <Parameter Name="Font color" Description="The color of the font used to display text in this field" Type="32" Value="0" ValueToDisplay="" Hide_if="" />
        <Parameter Name="Enabled" Description="" Type="0" Value="1" ValueToDisplay="" Hide_if="" />
        <Parameter Name="Value" Description="" Type="1" Value="&lt;Pos 5: Shaker&gt;" ValueToDisplay="" Hide_if="" />
      </Object>
      <Object type="ToolboxLibrary.OperatorConsoleStatic, Toolbox, Version=1.0.4141.41937, Culture=neutral, PublicKeyToken=null" name="operatorConsoleStatic52" children="Controls">
        <Property name="TabIndex">72</Property>
        <Property name="Name">operatorConsoleStatic52</Property>
        <Property name="Size">126, 70</Property>
        <Property name="BorderStyle">Fixed3D</Property>
        <Property name="Text">&lt;Pos 7: Magnetic&gt;</Property>
        <Property name="Font">Tahoma, 10pt</Property>
        <Property name="UseCompatibleTextRendering">True</Property>
        <Property name="ForeColor">0, 0, 0</Property>
        <Property name="Location">99, 224</Property>
        <Property name="DataBindings">
          <Property name="DefaultDataSourceUpdateMode">OnValidation</Property>
        </Property>
        <Parameter Name="JavaScript variable" Description="The variable whose value is displayed in this field" Type="1" Value="" ValueToDisplay="" Hide_if="" />
        <Parameter Name="Always use global context" Description="If checked, the variable above will always be retrieved from the Global context" Type="0" Value="0" ValueToDisplay="" Hide_if="" />
        <Parameter Name="Display string" Description="The string to display in the static text control" Type="1" Value="&lt;Pos 7: Magnetic&gt;" ValueToDisplay="" Hide_if="Variable(JavaScript variable) != Const(&quot;&quot;)" />
        <Parameter Name="Border" Description="If the static text control is to be drawn with a border around it" Type="0" Value="1" ValueToDisplay="" Hide_if="" />
        <Parameter Name="Font size" Description="The point size of the font used to display text in this field" Type="8" Value="10" ValueToDisplay="" Hide_if="">
          <Ranges>
            <Range Value="1" />
            <Range Value="72" />
          </Ranges>
        </Parameter>
        <Parameter Name="Font color" Description="The color of the font used to display text in this field" Type="32" Value="0" ValueToDisplay="" Hide_if="" />
        <Parameter Name="Enabled" Description="" Type="0" Value="1" ValueToDisplay="" Hide_if="" />
        <Parameter Name="Value" Description="" Type="1" Value="&lt;Pos 7: Magnetic&gt;" ValueToDisplay="" Hide_if="" />
      </Object>
      <Object type="ToolboxLibrary.OperatorConsoleStatic, Toolbox, Version=1.0.4141.41937, Culture=neutral, PublicKeyToken=null" name="operatorConsoleStatic51" children="Controls">
        <Property name="TabIndex">71</Property>
        <Property name="Name">operatorConsoleStatic51</Property>
        <Property name="Size">126, 70</Property>
        <Property name="BorderStyle">Fixed3D</Property>
        <Property name="Text">&lt;Pos 4: Peltier&gt;</Property>
        <Property name="Font">Tahoma, 10pt</Property>
        <Property name="UseCompatibleTextRendering">True</Property>
        <Property name="ForeColor">0, 0, 0</Property>
        <Property name="Location">99, 145</Property>
        <Property name="DataBindings">
          <Property name="DefaultDataSourceUpdateMode">OnValidation</Property>
        </Property>
        <Parameter Name="JavaScript variable" Description="The variable whose value is displayed in this field" Type="1" Value="" ValueToDisplay="" Hide_if="" />
        <Parameter Name="Always use global context" Description="If checked, the variable above will always be retrieved from the Global context" Type="0" Value="0" ValueToDisplay="" Hide_if="" />
        <Parameter Name="Display string" Description="The string to display in the static text control" Type="1" Value="&lt;Pos 4: Peltier&gt;" ValueToDisplay="" Hide_if="Variable(JavaScript variable) != Const(&quot;&quot;)" />
        <Parameter Name="Border" Description="If the static text control is to be drawn with a border around it" Type="0" Value="1" ValueToDisplay="" Hide_if="" />
        <Parameter Name="Font size" Description="The point size of the font used to display text in this field" Type="8" Value="10" ValueToDisplay="" Hide_if="">
          <Ranges>
            <Range Value="1" />
            <Range Value="72" />
          </Ranges>
        </Parameter>
        <Parameter Name="Font color" Description="The color of the font used to display text in this field" Type="32" Value="0" ValueToDisplay="" Hide_if="" />
        <Parameter Name="Enabled" Description="" Type="0" Value="1" ValueToDisplay="" Hide_if="" />
        <Parameter Name="Value" Description="" Type="1" Value="&lt;Pos 4: Peltier&gt;" ValueToDisplay="" Hide_if="" />
      </Object>
      <Object type="ToolboxLibrary.OperatorConsoleStatic, Toolbox, Version=1.0.4141.41937, Culture=neutral, PublicKeyToken=null" name="operatorConsoleStatic50" children="Controls">
        <Property name="TabIndex">70</Property>
        <Property name="Name">operatorConsoleStatic50</Property>
        <Property name="Size">126, 70</Property>
        <Property name="BorderStyle">Fixed3D</Property>
        <Property name="Text">&lt;Position 3&gt;</Property>
        <Property name="Font">Tahoma, 10pt</Property>
        <Property name="UseCompatibleTextRendering">True</Property>
        <Property name="ForeColor">0, 0, 0</Property>
        <Property name="Location">363, 66</Property>
        <Property name="DataBindings">
          <Property name="DefaultDataSourceUpdateMode">OnValidation</Property>
        </Property>
        <Parameter Name="JavaScript variable" Description="The variable whose value is displayed in this field" Type="1" Value="" ValueToDisplay="" Hide_if="" />
        <Parameter Name="Always use global context" Description="If checked, the variable above will always be retrieved from the Global context" Type="0" Value="0" ValueToDisplay="" Hide_if="" />
        <Parameter Name="Display string" Description="The string to display in the static text control" Type="1" Value="&lt;Position 3&gt;" ValueToDisplay="" Hide_if="Variable(JavaScript variable) != Const(&quot;&quot;)" />
        <Parameter Name="Border" Description="If the static text control is to be drawn with a border around it" Type="0" Value="1" ValueToDisplay="" Hide_if="" />
        <Parameter Name="Font size" Description="The point size of the font used to display text in this field" Type="8" Value="10" ValueToDisplay="" Hide_if="">
          <Ranges>
            <Range Value="1" />
            <Range Value="72" />
          </Ranges>
        </Parameter>
        <Parameter Name="Font color" Description="The color of the font used to display text in this field" Type="32" Value="0" ValueToDisplay="" Hide_if="" />
        <Parameter Name="Enabled" Description="" Type="0" Value="1" ValueToDisplay="" Hide_if="" />
        <Parameter Name="Value" Description="" Type="1" Value="&lt;Position 3&gt;" ValueToDisplay="" Hide_if="" />
      </Object>
      <Object type="ToolboxLibrary.OperatorConsoleStatic, Toolbox, Version=1.0.4141.41937, Culture=neutral, PublicKeyToken=null" name="operatorConsoleStatic49" children="Controls">
        <Property name="TabIndex">69</Property>
        <Property name="Name">operatorConsoleStatic49</Property>
        <Property name="Size">126, 70</Property>
        <Property name="BorderStyle">Fixed3D</Property>
        <Property name="Text">&lt;Position 2&gt;</Property>
        <Property name="Font">Tahoma, 10pt</Property>
        <Property name="UseCompatibleTextRendering">True</Property>
        <Property name="ForeColor">0, 0, 0</Property>
        <Property name="Location">231, 66</Property>
        <Property name="DataBindings">
          <Property name="DefaultDataSourceUpdateMode">OnValidation</Property>
        </Property>
        <Parameter Name="JavaScript variable" Description="The variable whose value is displayed in this field" Type="1" Value="" ValueToDisplay="" Hide_if="" />
        <Parameter Name="Always use global context" Description="If checked, the variable above will always be retrieved from the Global context" Type="0" Value="0" ValueToDisplay="" Hide_if="" />
        <Parameter Name="Display string" Description="The string to display in the static text control" Type="1" Value="&lt;Position 2&gt;" ValueToDisplay="" Hide_if="Variable(JavaScript variable) != Const(&quot;&quot;)" />
        <Parameter Name="Border" Description="If the static text control is to be drawn with a border around it" Type="0" Value="1" ValueToDisplay="" Hide_if="" />
        <Parameter Name="Font size" Description="The point size of the font used to display text in this field" Type="8" Value="10" ValueToDisplay="" Hide_if="">
          <Ranges>
            <Range Value="1" />
            <Range Value="72" />
          </Ranges>
        </Parameter>
        <Parameter Name="Font color" Description="The color of the font used to display text in this field" Type="32" Value="0" ValueToDisplay="" Hide_if="" />
        <Parameter Name="Enabled" Description="" Type="0" Value="1" ValueToDisplay="" Hide_if="" />
        <Parameter Name="Value" Description="" Type="1" Value="&lt;Position 2&gt;" ValueToDisplay="" Hide_if="" />
      </Object>
      <Object type="ToolboxLibrary.OperatorConsoleStatic, Toolbox, Version=1.0.4141.41937, Culture=neutral, PublicKeyToken=null" name="operatorConsoleStatic48" children="Controls">
        <Property name="TabIndex">68</Property>
        <Property name="Name">operatorConsoleStatic48</Property>
        <Property name="Size">126, 70</Property>
        <Property name="BorderStyle">Fixed3D</Property>
        <Property name="Text">&lt;Position 1&gt;</Property>
        <Property name="Font">Tahoma, 10pt</Property>
        <Property name="UseCompatibleTextRendering">True</Property>
        <Property name="ForeColor">0, 0, 0</Property>
        <Property name="Location">99, 66</Property>
        <Property name="DataBindings">
          <Property name="DefaultDataSourceUpdateMode">OnValidation</Property>
        </Property>
        <Parameter Name="JavaScript variable" Description="The variable whose value is displayed in this field" Type="1" Value="" ValueToDisplay="" Hide_if="" />
        <Parameter Name="Always use global context" Description="If checked, the variable above will always be retrieved from the Global context" Type="0" Value="0" ValueToDisplay="" Hide_if="" />
        <Parameter Name="Display string" Description="The string to display in the static text control" Type="1" Value="&lt;Position 1&gt;" ValueToDisplay="" Hide_if="Variable(JavaScript variable) != Const(&quot;&quot;)" />
        <Parameter Name="Border" Description="If the static text control is to be drawn with a border around it" Type="0" Value="1" ValueToDisplay="" Hide_if="" />
        <Parameter Name="Font size" Description="The point size of the font used to display text in this field" Type="8" Value="10" ValueToDisplay="" Hide_if="">
          <Ranges>
            <Range Value="1" />
            <Range Value="72" />
          </Ranges>
        </Parameter>
        <Parameter Name="Font color" Description="The color of the font used to display text in this field" Type="32" Value="0" ValueToDisplay="" Hide_if="" />
        <Parameter Name="Enabled" Description="" Type="0" Value="1" ValueToDisplay="" Hide_if="" />
        <Parameter Name="Value" Description="" Type="1" Value="&lt;Position 1&gt;" ValueToDisplay="" Hide_if="" />
      </Object>
      <Object type="ToolboxLibrary.OperatorConsoleImage, Toolbox, Version=1.0.4141.41937, Culture=neutral, PublicKeyToken=null" name="operatorConsoleImage1" children="Controls">
        <Property name="TabIndex">67</Property>
        <Property name="Size">435, 301</Property>
        <Property name="Image">
          <Binary>iVBORw0KGgoAAAANSUhEUgAAAbUAAAEsCAYAAABEwy1WAAAAAXNSR0IArs4c6QAAAARnQU1BAACxjwv8YQUAAAAJcEhZcwAADsMAAA7DAcdvqGQAACl4SURBVHhe7Z15lBXF+b8JOcY/kiA/c8I5ESPmq6IoMAiyiaAysqssikYxyGIgiguoyM4IMRhFZEejMUIUNGiURUEQEVQEHRQYHBBZhk1N3MEFkojvrz81NM4Ms/ad6+2pefqcPjMM9/bt+9bT9bxVXVVdxdiIABEgAkSACHgSgSqefA++BhEgAkSACBABQ2pAQASIABEgAt5EAKl5U5R8ESJABIgAEUBqMEAEiAARIALeRACpeVOUfBEiQASIABE4SmrLli2z3//+99ayZUu79NJL7ZVXXrHly5cnJVI333yz3XTTTda6dWtr3769XXTRRda1a1erUqWK3XHHHXbLLbdYz549rWPHjlatWjVr1qyZ1atXz+rXr29Nmza1H//4x+7fP/nJT6xfv3522223uePpffoObESACBABIpA/Aqorr7/+ervxxhuP7KpzGzZsaMccc4zVrVvXmjdvbi1atLD09HQ74YQTrE+fPq5u1ftGjRrl6mj5oV27dtamTRtXdw8aNMi9Jhnb6tWr3TlcffXVzk1/+MMf7NVXXy30o/JJ7eWXX7a7777b3njjDVu7dq2tWbPG1q9f777Aa6+9Vm7nqpPRybVt29Y2bNhgmZmZ+fYdO3ZYly5drHfv3qZz0nbNNdfYJ5984l6nL7hlyxYnwPfff98JbOXKlTZv3jx77rnn7Omnn7aRI0e6wqlVq5Zdd911tmTJknI7fw5EBIgAEagoEXj++eddXXrGGWc4+WRkZJgaLy+++KJrtLz00kvWv39/2717t1188cX2wQcf2HvvvWf//ve/3VfUe7XpPb/73e+sc+fOtn379qPqbbmiU6dO1qpVK+eO8trUqPrpT39q77zzjjuu3PTmm2+6ho/OveCWT2qXXHKJvfXWW7Zq1Sp3wq+//rr7+dvf/taJoTzEtnz5KzZx4hR3Hu3atXXH1wnq54oVK47s+pvOZcqUKVa1alUbMmTIUWJSxqFt6NChdvDgQfv666/t008/dYXx9ttvu/dLZgsXLnTnLzn37du3vGLNcYgAESACsY3Atdde6+q8O++809Wvmzdvtl27dtnHH3/s6stw0++qQ7WpJZZ3U92pulfHkbQklYJ1dd5GiRyiOlituPIQm0T6j3/8w52DjpfXTarju3XrVrzU1A2oltPkyZNd0/Ouu+6ybdu2uTfqy8mWiW7duna3ve9/4A7ToUM7y8nJcc3X8847z4kor9j0u77EunXrXOtRglPTU+epQjjxxBNt2LBh1qBBA1cYav4OGDDAFixYcOQ0//vf/7oMRMHRPm3aNKtZs6aTHBsRIAJEwMcINGnSxPVoqf7+7LPP7Jtvvsn3NZ999lnXOrv99ttdT1daWpqNHj3aateu7erWCy+80O333nuvq3sLq5tVP+vvqrsvuOAC27lzp+uOVE+b6tkOHTokHFrdcgplu2nTJrvnnntcS/D+++93rpILCm75WmrqP5Vk1K2nTU07mVd9mXPnzrWzzjqryH7M0p59w7Ob2p49uVK75JKLXSsw3Lp37+5agwXFFv5b/xdmBerC1O/6m4Iu+elvsvl9993ngqxdklPzW5u6KvX6xYsXu9c0bty4tKfN64gAESACsY6A6jnV4aoL1VslmYWbeqyUyKtO1GvUcFFdqTpTr1fPmH4Pf4b1rP6vuPr4yiuvPPIZ6pq87LLLXNekbmP96le/Sihe+j6DBw92QlZXo+pydZlqk6PkKnWnFis1CSx80Xfffedeq/7Tyy+/3ElNJ6xBGFG3/v1usOcXLgnuh211h1D/q05a26FDh1yrSyet+2NFBbI0fw+bqOF9QQlMQVBmok3BkNj0nQprvkb9fryPCBABIpCKCGhgx7hx41zdprEH4SaRaXyCWlzh/aiwMVCaurSo16iOVl09fPjwI5+lgXqSnFpsf/nLX9zAE/WeRd169erlXPDFF1/Yrbfe6ga1aAu7TtWS1D3AYqUmi2/dutWNONSme2oSnQys5qqafWHfa5QTHXz7EJs1c7Zt2vyue7tOSANGwk0tNWULiQS7sPdKcmqK6x7bueee676LtqysLNetKhgaNWoU5SvxHiJABIhASiOglpfqtg8//PDIefzzn/903YJK7FX3Fdfiilrfqq5WQyfcVJerAaT7dhMnTjR1gY4dOzZybDTCUQP/Dhw44KSmW0xykrYePXq4rlWJrUSpqaJXy0Z9marsNQpGN/0ee+wxJzgNw4+6SWqP/f2JIy01FYaaqrpPpiH6yiASbaWVVEC62anvF34nZTbqZlVzWdkOGxEgAkSgokRA95RUh4YjFV944QV3X0v3nDQWoaT6MJH/V12tOluuUB2u89B9NNWpkyZNcnX6H//4x8ihVM+axkd89dVXdsMNN7jRjxq5qXpa99bkqlJJTScZdt+FP9V8nTNnjmtZyZhRN0lt5qOzbct7ud2Pbdqk5xsWmkiAy/JefS9lMBKZuiDfffddl82oa1Vz3sJ7cFG/J+8jAkSACCQ7AhrUoRaZBsNpe+KJJ1zLSHVbMlpmRdWxeUc/hlLTPTvJbsyYMZHDoNHtaqmpO1X309R9Go7ID3+WWmp5T14nrPtRGlapEx44cGDkk5TU/j7r+5aasoyCw0PLIqdEX6ubohrh+dRTT7mMQMKePXu264pUtyQbESACRCBuEdA8XNXDmsL00EMPWXZ2tpujqx4oDZpLtF6M+n7V5aHUNFJdUtN0gqibuh/VwFBLTZO61fAo6KYSpaYXFDYHQV11atGoWZvIjb/c7scnj3Q/XnRRaqWmAEls6v9VV6huQGrY/8yZM+3888/PNzUgasHwPiJABIhAeUVArTENw9cE6bCFprprwoQJKRWa6tJQahooopZaovfUNMhl0aJFtm/fviMttXKXmpar8k1q4Vw4zXmQtL/99ls3y14tNt0EPf7448uLR45DBIgAEYgcAS0LKFloatJ//vMfdxwtL6h7Zz9kd2Nx3ZBqqZWX1HRPTVL7/PPP3chHdT+Wm9Q0QEQtNQ3B91FqYaAEh5buUnNX/dIaJamRoJqYyEYEiAARSFUE1JU3Y8YM++ijj+x///ufO41wBaio3YXl/b7ybqmp+1FS03y7cpea5qpJar621PIWrmbICxZlQhomqxuVGkmk6QaFrTOWKsj5XCJABPyPgEYzahqVRvppvlY4f1i3hFQ/lbeYEjleeUstbKnpe5e71FTJa6BIebTU/j5rTqzuqRVWiGqx6Z6aRK6RN7rP9uijj7ruSQ0tZSMCRIAIJDsCWqdWAy327Nnj1mvUpgFsmi9c1LJViUgp0fcWJrVERj9q+S5JHanlWRQ5kUKS2HTzVRMK1fzVEFKNkNSqJ5qToWCzEQEiQATKOwIayah7ZXpCiYSmUY7atFyhVgZJ9vyzqPVmQalpnlpspaambmVqqYWFqpuvujmpeXpq9mtyofp4H3zwQQdd+JSA8oaa4xEBIlA5I6DVm7T0lAauabX7cFMvUbJWBokqsYLvq1BSC7sfy+Oe2qwK0P2Yt7A0a15NfXVHaqKjQNNcEM0V0VQALdqpbko2IkAEiEDUCKh1VqdOHVe3aHSjlobSNn/+fLfclVpnyV5tKVG5SWpK9jX6MVxRJLYtNbVUZs2a5db1Smj0Y7B48ezZc9yaXdq0eHIqJ1+XpRAFlSY3SuyaH6JuAb1//vzn3AhJrSm5fPmyqEzzPiJABCphBNTzo3lmf/7zn90jsjTyOm/rbPz48bHtbiyspaZxF+rR0qRwPRIskcnXGr+ghec14rPcB4pcccUVbni7WmyJrNKvFfk1eVCZiLZUryhSFqmF89kkN4lNXY+a06b1yPRkVnXPSvoXXHA+cquElRNfmQiUJQLz5s0P5sF2d2sjqg7517/+deTtqswlB/UQxWH+WWnrSTVQVDfu3bvX3aLRNASt2BR100AR3VfUphVUym2emhYAPumkk1yrqkaNGgktkxUuRik5ala8mqoVpaVWcNKfYNOz4NQNqZbbxo0bXcvtyUBuPXv2Ch6yep4te/HoR41HLWDeRwSIgB8R6Nixk40fPyGoM7LzrayvVptWn9czH7XSUWllEpfXaW6vnvSiOlGriRx33HEJSU2L52vesGJSq1ato1qsckekZbIUXFXe6s9VBqGHtUXd1FJTAWjTU1b16IK49xMXBYzOW5mDugfUktX9Nj2Cbsf2oFvy5dfsqbnzbMANA+3kWqfawJtvD0ZLLokaNt5HBIhABY7AwoXPBXXnjVavXlow53VS0DLbFLRmch+UrE33zZToh888q8h1okaJayUmjRTXAMNEWmqSmkSpTb+XW0tNWcPf/vY31wzUo2iqVMn3sOwyoaYHyKlJrW3IkCGu2y4uWUbU81CLTTd3tXxN5y5dbf683Kdsb9+229asfsteWLzcLeLct09/O/nk/3P3JNVPzEYEiIC/EVClrkV409IaBBX7uGBK0Jrgntne4P7Q9w/wXLBgoWswjB9/r6tDKlJXY3H1pRYhVpKvOl69cVG3+vXru/tz2tT9WG4LGqulpntfuon5yCOPWO/evV1hlXWTzPS+8H6aClPCjCqTuL0vHP6vEZHdu18RZCq5q/zv++Ire29Ljq1elRk8KfalYBL3rOCx6v3sN785xbV6NXxX3Q5sRIAIVNwI6BpWa0LXtAZIjBo1yi3asHPnLiezgwdzHw+jbeHCRda5cxc3elqtD19kpjpZdfq1115rmzZtcgtWaIlBPUWgrFvYO/jll1+6t2owTcEu2cjdj2pN6cafutgkJi3026ZNGzcSsLSbLKt1vHTv6ZtvvnHHGTlypJvQHDc5JXo+YcttwoT7gpn/LYPH2dxu84LuBW1ff33Atr6X41pwr76y2ubMnmsPPPCANW7c2BWaWsF6/I0eix4+nbu0MeZ1RIAI/HAR0JgA1Wu6ZnXfR/eSlixZ4ip1PVhZI/a+/HL/kRN6/vlFptsv553Xyg13901mYb2p1pTqdk1RkDsefvhh97DQESNGlLpwJEMdQzHUprl7hY29iCy10L4a5KFsRIWhpqWePHrGGWfYWWed5X5XhqL7ZFpxQ7v6UvUe/b9uHOpRCRKatrPPPttNLkxUIHF+f/ggUnXbCmJBP3jwkCB2uYL7/LMv7dNP9gcPKH0vKLA3Xfeu4quk4fHHH3cXjDI+7Wlp9d3PatWqWfXqx7kRU4JEDzlVS2/48GGHf+p3dmIAA1EZUL2lClXXWPXq1e1nP/uZmyfWsGFDN21HS1RpmLrqNK0Lq/UX1RL58MMPXSUcrs2oa1zdcIMG3RrMcb0gWJ3oflfJ5z7A058eqoJ1sOox1e0avanlrbRerka8K641a9Z0t7AUP8VYa1pq17/lkFNOOcUl+HKM4qlN9ajKorAGUEJS04lrFKRuZqogNUdLJ7906dKgS+1FNzFZP3XyEp4KU32pan6rTzRsQuokNedNNq+oN0PLKlJ9z1Bwglr33lq2bOUKVcDn3TSxW7ug0NO49XPt2reD/va1QQb4ehDzlQEkK4IYPxvEeHFwsZ0fDEBZ6v7NTgxgIAoDzzhBqd5SUtmiRQv36CnVYaqQJS11e6k7TfuOHTssJyfHrcWoeu3QoUP5rmFNeVIyrxVAdK1/L7JVlabOkxtUf1111VUuNrt27XIukC80KEZu0E/FWC06/dQtLsVavtCyhNrkCfmiqHUuE5aaKnMZVFYN56ppnpY29aGqa3H//v1uV0Fff/31+QpbRlbGI+MKmrLKwYfX5xWcClhx0AghTZdQS1cXg7oeC26HDn0XzIn7zo2u/Oqrb4InCOQ+eqJ3777u5/79X7ETAxiIwMC+fbl1Vph4axFhPaEj/LfqNT3qpaC8dN2pN0XJqVqFepKJrmVd47q2VUGrK7KyJO+F1c+Sklq2uqWiTWtYKq7h8oJaLF6tOW29evXKV+0NGDDA9fwVHBxScGpVpCH9BU9WH6LKWIJSk/JPf/qTnXrqqa4rTDdHVcj622mnneYEqN+V/SjrUdO7Mhdy3lgqDtqVBSouuhC0SLL+potD9y2V7V111dVB4d4ZLAw6NojtqCCmY4KLaKSNHXuXG2xy9933uP9nJwYwEIWBDFd5KqHUqh6qt8IuSHXx6+/6f9VlWtxc9741wfjiiy929aDuo4US0wjG8LpWa8WHRDzR76C6Ta1VTcQeO3as60rULSlNX1BMtSvutWvXdj/1b4lQcSxOaDqvcmmphV9QH6iT1dD0sCLWz3BXQeu1+qnX6MOR2YpiIQ8vhlB0ipl2ZXuKoWJZMMZ6bd6/8fv3DBILYhGFgfCaKni96RrUtah6T4mo9rzXLBIrun4LfaHuXcU1b70Vxjn8m+Jc2sZPuUotr9zyFmxRvydq+8r+/tLEmNfktnzZiUGyGKjs9VCi37+05VLaz0mK1Er74byu+FYa8SE+MAADMFA2BpBaOT08FPDKBh7xIl4wAAPJYACpITVuXMMADMCANwwgNWD2BuZkZH0ck9YEDFQsBsosNY3uKc2aZOFIIA1n1R7+O/xZmmNoVFFpXgd0FQs6yovyggH/GVDdXZp1fPW6gn7I+2/5o6RF7sNlCMs8pF/PBtMcqQkTJhT7XB893E7zNbp37+5Wm9Yq/HrsgHY9MFMTErVGZHHPBtKEbn2O5oYUNXOcC8P/C4MypoxhoOIxoDpbc5Hvv/9+N+G8qDKUAzQ3TU6QG8JdrtC6wt26dbOuXbu61aqKEpvmrelRX3qPVrjSMUs1+VpLwGiFC21z5851J1tYK0oH1EKemm0fzhTXz4MHD7rVRcKZ+FqCRtIq7Bh6ntqsWbPsmWeecZOzNbmRFlvFA5vKiDKDgcrHQLgiv+aaqZ7XE1wKPvNMXKhOl0dUz2uTI7Rr5RY5Qz8PHDjgnKHFiws7hia6a0mtJ5980h1Djah9+/a5JRoLbvkejqZFKLW+o7ZwWRgZtbAP0d/CpbC0iKeWzCpsKRkdS4v5FrbKso5xzTXXHDknzeDXGpJcIJXvAqHMKXMYqDgMaM6Z6motXh9uffr0KdQVRd37Ct+XdxHo/v37F+kbrbSkTfLTJleFvsortnxSU7NOqyhrfcZwa968eYlCKkpm4TG0TFZhUpPptbxWuF133XXuadjAXXHgpqwoKxionAyoru7Ro8eR+lvdh7ovVpAH1f1a+qo0m55JV3B5LK3WouPKT+Gmv02dOjXf38L/yyc1PRtIi0zKvjKmhBYuB1PwRCU+CVB21npeY8aMcT/D9b3Cn1rsWM3PopbJWrdunWtCdujQwa0bWdJ6X1xAlfMCotwpdxiIFwPhs9N0u0or76uBUtgjYiSgLVu2uIXvNXZCbgh3/VtrBuu+XM+ePd3/F3YM3WfTrTE1kNT4kW/0pAQ5q9juRz34TjfysrKySrUAsb6UTnjhwoXBk54XHLXr8QI6mZJW5ZfJJU+EFi9oqUQoDxiAgeIYUJ0d1t8lPfRZLpAn5IuCu/4ulxTnAP2/PkvjL/RYLrXc8t6+KrSlFj6OvKwLEBe3phcXBRcFDMAADMCAGCgPV+gYGmmpXkK1EIttqemBbHpgmx5uxyhEIKQiggEYgIG4MaCxGI888ogbUaknkhcrNT3DS5uelVbYwI64fTnOhwsOBmAABioXAxqHUa1aNXef7vTTTy9eajVq1HCT4PSkUvVZAkvlgoXyprxhAAbizkB2drZbHEQTr6tWrVq81M4880zbvXu3e5EmVhe3Ekjcvzjnx8UJAzAAA34xICfpyePbtm2z6dOn27HHHlu81Bo1auSadKHU6IL0CwgucMoTBmCgIjMgJ2kStpbn0kpVJQ7p//nPf+5WCdGcAQ3tR2pcABX5AuDc4RcG/GJATtIqVxMnTnTLOZYotTp16jiR7d+/33U/IjW/gOACpzxhAAYqMgNyksZ9LFq0yAYPHlyy1OrXO9s2b97quh9lQaTGBVCRLwDOHX5hwC8G5CTdU9MSXRkZGSVLLa3+ObZ+XTZS44GijHyFARiAgdgxsHbtWrekoqSmZRVL7H5skBZI7e13nNTS09NpqQF17KAm8/Yr86Y8Kc+yMJBXalozskSpqaW27rDUNAeA7keAKwtwvBZeYAAGkslAmVtq9es1sqwNmw631FojNVpqtNRgAAZgIDYMhFLTIvmjR48uuaWWK7XNSA2IYwNxMrM+jk2rAgYqFgOh1LSoMVJDVIgKBmAABio0A7TUALhCA0wWXbGyaMqL8ko2A0gNqSE1GIABGPCGAaQGzN7AnOwMkOPTyoCB+DOA1JAaUoMBGIABbxhAasDsDcxk0fHPoikjyijZDCA1pIbUYAAGYMAbBpAaMHsDc7IzQI5PKwMG4s8AUkNqSA0GYAAGvGEAqQGzNzCTRcc/i6aMKKNkM4DUkBpSgwEYgAFvGEBqwOwNzMnOADk+rQwYiD8DSA2pITUYgAEY8IYBpAbM3sBMFh3/LJoyooySzQBSQ2pIDQZgAAa8YQCpAbM3MCc7A+T4tDJgIP4MIDWkhtRgAAZgwBsGkBowewMzWXT8s2jKiDJKNgNIDakhNRiAARjwhgGkBszewJzsDJDj08qAgfgzgNSQGlKDARiAAW8YQGrA7A3MZNHxz6IpI8oo2QwgNaSG1GAABmDAGwaQGjB7A3OyM0COTysDBuLPAFJDakgNBmAABrxhAKkBszcwk0XHP4umjCijZDOA1JAaUoMBGIABbxhAasDsDczJzgA5Pq0MGIg/A0gNqSE1GIABGPCGAaQGzN7ATBYd/yyaMqKMks0AUkNqSA0GYAAGvGEAqQGzNzAnOwPk+LQyYCD+DCA1pIbUYAAGYMAbBpAaMHsDM1l0/LNoyogySjYDSA2pITUYgAEY8IYBpAbM3sCc7AyQ49PKgIH4M4DUkBpSgwEYgAFvGEBqwOwNzGTR8c+iKSPKKNkMIDWkhtRgAAZgwBsGkBowewNzsjNAjk8rAwbizwBSQ2pIDQZgAAa8YQCpAbM3MJNFxz+Lpowoo2QzgNSQGlKDARiAAW8YQGrA7A3Myc4AOT6tDBiIPwNIDakhNRiAARjwhgGkBszewEwWHf8smjKijJLNQJml1qD+ObZhfbZpS09vbZmZmVSKiBEGYAAGYCAWDJRdamlILdmZBscnm4UBGICBaAwgNbKrWGRXXMDRLmDiRtxgID8DSA2pITUYgAEY8IYBpAbM3sBMxkqrBQZgAKkhNaQGAzAAA94wgNSA2RuYydLJ0mEABpAaUkNqMAADMOANA0gNmL2BmSydLB0GYACpITWkBgMwAAPeMIDUgNkbmMnSydJhAAaQGlJDajAAAzDgDQNIDZi9gZksnSwdBmAAqSE1pAYDMAAD3jCA1IDZG5jJ0snSYQAGkBpSQ2owAAMw4A0DSA2YvYGZLJ0sHQZgAKkhNaQGAzAAA94wgNSA2RuYydLJ0mEABpAaUkNqMAADMOANA0gNmL2BmSydLB0GYACpITWkBgMwAAPeMIDUgNkbmMnSydJhAAaQGlJDajAAAzDgDQNIDZi9gZksnSwdBmAAqSE1pAYDMAAD3jCA1IDZG5jJ0snSYQAGkBpSQ2owAAMw4A0DSA2YvYGZLJ0sHQZgAKkhNaQGAzAAA94wgNSA2RuYydLJ0mEABpAaUkNqMAADMOANA0gNmL2BmSydLB0GYACpITWkBgMwAAPeMIDUgNkbmMnSydJhAAaQGlJDajAAAzDgDQNIDZi9gZksnSwdBmAAqSE1pAYDMAAD3jCA1IDZG5jJ0snSYQAGkBpSQ2owAAMw4A0DSA2YvYGZLJ0sHQZgAKkhNaQGAzAAA94wgNSA2RuYydLJ0mEABpAaUkNqMAADMOANA0gNmL2BmSydLB0GYACpITWkBgMwAAPeMIDUgNkbmMnSydJhAAaQGlJDajAAAzDgDQNIDZi9gZksnSwdBmAAqSE1pAYDMAAD3jCA1IDZG5jJ0snSYQAGkBpSQ2owAAMw4A0DSA2YvYGZLJ0sHQZgAKkhNaQGAzAAA94wgNSA2RuYydLJ0mEABpAaUkNqMAADMOANA0gNmL2BmSydLB0GYACpITWkBgMwAAPeMIDUgNkbmMnSydJhAAaQGlJDajAAAzDgDQNIDZi9gZksnSwdBmAAqSE1pAYDMAAD3jCA1IDZG5jJ0snSYQAGkBpSQ2owAAMw4A0DSA2YvYGZLJ0sHQZgAKkhNaQGAzAAA94wgNSA2RuYydLJ0mEABpAaUkNqMAADMOANA0gNmL2BmSydLB0GYACpITWkBgMwAAPeMIDUgNkbmMnSydJhAAaQGlJDajAAAzDgDQNIDZi9gZksnSwdBmAAqSE1pAYDMAAD3jCA1IDZG5jJ0snSYQAGkBpSQ2owAAMw4A0DZZdagwaWlbXRtKWnt7bMzExvgkGWR5YHAzAAAxWbgYhSyzostXSkRoZHUgMDMAADsWEAqQFjbGAkQ67YGTLlR/nFgQGkhtSQGgzAAAx4wwBSA2ZvYI5Dlsg50FqBgdQygNSQGlKDARiAAW8YQGrA7A3MZMipzZCJP/GPAwNIDakhNRiAARjwhoFIUtu4MZynxpD+OGQmnAMZMgzAAAzkMoDUyNC8ydC4qKnYYQAGkBpSQ2owAAMw4A0DSA2YvYGZLJ0sHQZgAKkhNaQGAzAAA94wgNSA2RuYydLJ0mEABpAaUkNqMAADMOANA0gNmL2BmSydLB0GYACpITWkBgMwAAPeMIDUgNkbmMnSydJhAAaQGlJDajAAAzDgDQNIDZi9gZksnSwdBmAAqSE1pAYDMAAD3jCA1IDZG5jJ0snSYQAGkBpSQ2owAAMw4A0DSA2YvYGZLJ0sHQZgIJLUsrKyTFt6Os9T4yLiIoIBGICB+DCA1Gip0VKDARiAAW8YQGrA7A3MZMvxyZYpC8oiVQwgNaSG1GAABmDAGwaQGjB7A3OqMkM+l1YJDMSHAaSG1JAaDMAADHjDAFIDZm9gJluOT7ZMWVAWqWIggtTSjCH9AJsqYPlc2IMBGCiOgQhSO9s2bHjn8Dy11paZmUmmT2sPBmAABmAgFgyUXWppjW3D+mykBsCxAJisnawdBmAgLwMRpHYOUkNoCA0GYAAGYskAUgPMWIJJ9k32DQMwEIUBpIbUkBoMwAAMeMMAUgNmb2COktXxHloDMOAXA0gNqSE1GIABGPCGAaQGzN7ATMbtV8ZNeVKeURhAakgNqcEADMCANwwgNWD2BuYoWR3voTUAA34xgNSQGlKDARiAAW8YQGrA7A3MZNx+ZdyUJ+UZhQGkhtSQGgzAAAx4wwBSA2ZvYI6S1fEeWgMw4BcDSA2pITUYgAEY8IYBpAbM3sBMxu1Xxk15Up5RGEBqSA2pwQAMwIA3DCA1YPYG5ihZHe+hNQADfjGA1JAaUoMBGIABbxhAasDsDcxk3H5l3JQn5RmFAaSG1JAaDMAADHjDAFIDZm9gjpLV8R5aAzDgFwNIDakhNRiAARjwhgGkBszewEzG7VfGTXlSnlEYQGpIDanBAAzAgDcMIDVg9gbmKFkd76E1AAN+MYDUkBpSgwEYgAFvGEBqwOwNzGTcfmXclCflGYUBpIbUkBoMwAAMeMMAUgNmb2COktXxHloDMOAXA0gNqSE1GIABGPCGAaQGzN7ATMbtV8ZNeVKeURhAakgNqcEADMCANwyEUlu5cqVlZGRYlSpVrOCW7y8N0s6xDeuz3WvS01tbZmamN8GIkhXwHrJJGIABGIgPA0iNDI2kBAZgAAa8YQCpAbM3MJMtxydbpiwoi1QxgNSQGlKDARiAAW8Y0C2xjh07mu6pjR49mntqqcou+FwyWxiAARhInAFJrVOnTkgNmBKHiRgSQxiAgVQzgNTodvCm2yHVFxOfT4UOA6lnAKkhNaQGAzAAA94wgNSA2RuYyZJTnyVTBpRBqhlAakgNqcEADMCANwwgNWD2BuZUZ4h8Pq0UGEg9A0gNqSE1GIABGPCGAaQGzN7ATJac+iyZMqAMUs0AUkNqSA0GYAAGvGEAqQGzNzCnOkPk82mlwEDqGUBqSA2pwQAMwIA3DCA1YPYGZrLk1GfJlAFlkGoGkBpSQ2owAAMw4A0DSA2YvYE51Rkin08rBQZSzwBSQ2pIDQZgAAa8YQCpAbM3MJMlpz5Lpgwog1QzgNSQGlKDARiAAW8YQGrA7A3Mqc4Q+XxaKTCQegaQGlJDajAAAzDgDQNIDZi9gZksOfVZMmVAGaSaAaSG1JAaDMAADHjDAFIDZm9gTnWGyOfTSoGB1DOA1JAaUoMBGIABbxhAasDsDcxkyanPkikDyiDVDCA1pIbUYAAGYMAbBpAaMHsDc6ozRD6fVgoMpJ4BpIbUkBoMwAAMeMMAUgNmb2AmS059lkwZUAapZgCpITWkBgMwAAPeMIDUgNkbmFOdIfL5tFJgIPUMIDWkhtRgAAZgwBsGkBowewMzWXLqs2TKgDJINQNIDakhNRiAARjwhoEIUmtsG9Znm7b09NamA6TazHw+2SEMwAAMwIAY+F5qr9jo0aOtSpUqzld5t3x/adCggWVlvRNrqelLsRMDGIABGEguA2+++WbsGjUq844dO9rKlSssI6NUUkuzjRs3HpZaespbavoCa9eutddff91Wr14dCDcraEGmW6dOnaxz587WoUMHa9euHTsxgAEYgIFyYEDC6Nq1q1122WXWvn17V+eq/l21apWri1MtOp1Dhw4dA9kuD6Q2qnQttVRLLQzehg0bnMAU2L59+1r37t2dzHbv3m2PPfaYZWdn244dO2zr1q22bds2dmIAAzAAA2VkQPVnWI9u377d/b5582br16+fHThwwNq0aWNXX3219e7d29q2bevq4/Xr1zvBqa7+obuF9bkS74oVL5e2pdbgSEutdesf9p7a8uXLXbDuu+8+JzNlCnv27LE33njD5s2bZ3PmzHH7Aw88YC1atLBJkybZ1KlTbcqUKTZ58mR2YgADMAADERhQHRrWo9OmTbOJEye6Ovivf/2rLViwwNW/ixcvdrLbu3ev9ejRwy688EIbP368q7N/SLHlttQ6uM/MyMgouaXWqFEjy8nJcd2PeqO+xA/Rb60m7c6dO00inTVrlhPr008/bePGjbNRo0bZLbfcYpdeeqk1a9bMWrZsab/85S/tzDPPtLS0NNN9QHZiAAMwAAPRGAjr0bp169o555xjderUsZo1a1qrVq1c66xPnz42duxYJ74nnnjCli5dart27XK/t2p1vm3YkNtyUz2ebF/ISV26dHGfde+995QstR/96Ed2xRVXOIn8+te/tm7dugVfql2+vV279kHfdVl23fPKfX3btu1d8zXcdT9M8tT9MQVu06ZN9vjjjzsD33zzzSbJHnPMMe7EBw8ebGPGjLHhw4e7/5fsRowYwU4MYAAGYCBBBlSvhrvqVo0s1M+hQ4e6v6sOPu6446xXr16uhTZ79mxbtmyZff75F0HdfZ1dcsmlQe/a5c4VZfND6V2iY3fp0tVq1TrZfVbduvVKltrpp59ua9assW+//dauvPJK+/jjj4I+1l3BvjP6vr3g+3Nca1AtM+2ffPKJ3XTTTS5waqX179/fTjvtNHeyyg7Ub8tGBIgAESACqY3AypUrbdCgQabGj+61PfTQQ7ZkyVK7++57bMCAmwJffGrbt+dEd0URntm2LccdNydnV+CLz+yqq66x+fMX2rBhI0qWmoRy11132cyZM12f6vTp04L7VjNs6pTv98mTpwf91qXdp9nkSTNyXz9lavBzanC86TZtmn6fHBx/us2YMcPd+NPNyNq1a7uTvO2221Jbenw6ESACRIAIFBkB9eZVrVo1qLd72MgRGXZRejt7+OFHbdLEYJxDqf1QvEd0nEmTNG5imtvljwcffCjo8rzAifSkk35jQ4YMLX6emv5X/au/+MUv7Nhjj7Vzzz3XmjZtZk2bND+yN2nSzL7fzw1+b17CHr6+afC6pta4cZNgb+z6bps0aeIGfRx//PFOZjVq1AAjIkAEiAARqCARqF69ulWvfrydcMKJ1qhh48AZ51mTxmV1RFEOkV90rFx3aNc9vOrV/5/zRVra2YVG6ejp2IdfNnDgQNclOGTIkKBftbh9WPD/xe3he4cePo5+5u7Dhg2zO+64w3U5shEBIkAEiEDFjIDqcI1xONoXJfmhpP/P7w0dX+MtituKlFrFDC1nTQSIABEgApU5AkitMpc+350IEAEi4FkE/j9Gy4CR2bmBRQAAAABJRU5ErkJggg==</Binary>
        </Property>
        <Property name="Location">76, 16</Property>
        <Property name="TabStop">False</Property>
        <Property name="Name">operatorConsoleImage1</Property>
        <Property name="DataBindings">
          <Property name="DefaultDataSourceUpdateMode">OnValidation</Property>
        </Property>
        <Parameter Name="JavaScript variable" Description="If the filename of a valid Image file is assigned to this variable, the displayed image will change to it" Type="1" Value="" ValueToDisplay="" Hide_if="" />
        <Parameter Name="Always use global context" Description="If checked, the variable above will always be retrieved from the Global context" Type="0" Value="0" ValueToDisplay="" Hide_if="" />
        <Parameter Name="Image file" Description="Select image file to display" Type="9" Value="C:\VWorks Workspace\Forms\ChipSeq\Supporting Files\Bravo Image-small.bmp" ValueToDisplay="Image Files(*.jpg;*.png;*.bmp)|*.jpg;*.png;*.bmp||" Hide_if="" />
        <Parameter Name="Enabled" Description="" Type="0" Value="1" ValueToDisplay="" Hide_if="" />
        <Parameter Name="Value" Description="" Type="1" Value="" ValueToDisplay="" Hide_if="" />
      </Object>
      <Property name="TabIndex">130</Property>
      <Property name="Font">Tahoma, 10pt</Property>
      <Property name="Size">618, 329</Property>
      <Property name="Text">Bravo Setup</Property>
      <Property name="UseCompatibleTextRendering">True</Property>
      <Property name="ForeColor">0, 0, 0</Property>
      <Property name="Location">433, 69</Property>
      <Property name="DataBindings">
        <Property name="DefaultDataSourceUpdateMode">OnValidation</Property>
      </Property>
      <Property name="TabStop">False</Property>
      <Property name="Name">operatorConsoleGroup3</Property>
      <Parameter Name="JavaScript variable" Description="The variable whose value is displayed in this field" Type="1" Value="" ValueToDisplay="" Hide_if="" />
      <Parameter Name="Always use global context" Description="If checked, the variable above will always be retrieved from the Global context" Type="0" Value="0" ValueToDisplay="" Hide_if="" />
      <Parameter Name="Group name" Description="The name of this group" Type="1" Value="Bravo Setup" ValueToDisplay="" Hide_if="" />
      <Parameter Name="Font size" Description="The point size of the font used to display text in this field" Type="8" Value="10" ValueToDisplay="" Hide_if="">
        <Ranges>
          <Range Value="1" />
          <Range Value="72" />
        </Ranges>
      </Parameter>
      <Parameter Name="Font color" Description="The color of the font used to display text in this field" Type="32" Value="0" ValueToDisplay="" Hide_if="" />
      <Parameter Name="Enabled" Description="" Type="0" Value="1" ValueToDisplay="" Hide_if="" />
      <Parameter Name="Value" Description="" Type="1" Value="Bravo Setup" ValueToDisplay="" Hide_if="" />
    </Object>
    <Object type="ToolboxLibrary.OperatorConsoleGroup, Toolbox, Version=1.0.4141.41937, Culture=neutral, PublicKeyToken=null" name="operatorConsoleGroup2" children="Controls">
      <Object type="ToolboxLibrary.OperatorConsoleStatic, Toolbox, Version=1.0.4141.41937, Culture=neutral, PublicKeyToken=null" name="operatorConsoleStatic46" children="Controls">
        <Property name="TabIndex">95</Property>
        <Property name="Name">operatorConsoleStatic46</Property>
        <Property name="Size">61, 18</Property>
        <Property name="Text">Stack 4</Property>
        <Property name="Font">Tahoma, 10pt</Property>
        <Property name="UseCompatibleTextRendering">True</Property>
        <Property name="ForeColor">0, 0, 0</Property>
        <Property name="Location">503, 19</Property>
        <Property name="DataBindings">
          <Property name="DefaultDataSourceUpdateMode">OnValidation</Property>
        </Property>
        <Parameter Name="JavaScript variable" Description="The variable whose value is displayed in this field" Type="1" Value="" ValueToDisplay="" Hide_if="" />
        <Parameter Name="Always use global context" Description="If checked, the variable above will always be retrieved from the Global context" Type="0" Value="0" ValueToDisplay="" Hide_if="" />
        <Parameter Name="Display string" Description="The string to display in the static text control" Type="1" Value="Stack 4" ValueToDisplay="" Hide_if="Variable(JavaScript variable) != Const(&quot;&quot;)" />
        <Parameter Name="Border" Description="If the static text control is to be drawn with a border around it" Type="0" Value="0" ValueToDisplay="" Hide_if="" />
        <Parameter Name="Font size" Description="The point size of the font used to display text in this field" Type="8" Value="10" ValueToDisplay="" Hide_if="">
          <Ranges>
            <Range Value="1" />
            <Range Value="72" />
          </Ranges>
        </Parameter>
        <Parameter Name="Font color" Description="The color of the font used to display text in this field" Type="32" Value="0" ValueToDisplay="" Hide_if="" />
        <Parameter Name="Enabled" Description="" Type="0" Value="1" ValueToDisplay="" Hide_if="" />
        <Parameter Name="Value" Description="" Type="1" Value="Stack 4" ValueToDisplay="" Hide_if="" />
      </Object>
      <Object type="ToolboxLibrary.OperatorConsoleStatic, Toolbox, Version=1.0.4141.41937, Culture=neutral, PublicKeyToken=null" name="operatorConsoleStatic37" children="Controls">
        <Property name="TabIndex">94</Property>
        <Property name="Name">operatorConsoleStatic37</Property>
        <Property name="Size">76, 18</Property>
        <Property name="Text">Stack 3</Property>
        <Property name="Font">Tahoma, 10pt</Property>
        <Property name="UseCompatibleTextRendering">True</Property>
        <Property name="ForeColor">0, 0, 0</Property>
        <Property name="Location">364, 19</Property>
        <Property name="DataBindings">
          <Property name="DefaultDataSourceUpdateMode">OnValidation</Property>
        </Property>
        <Parameter Name="JavaScript variable" Description="The variable whose value is displayed in this field" Type="1" Value="" ValueToDisplay="" Hide_if="" />
        <Parameter Name="Always use global context" Description="If checked, the variable above will always be retrieved from the Global context" Type="0" Value="0" ValueToDisplay="" Hide_if="" />
        <Parameter Name="Display string" Description="The string to display in the static text control" Type="1" Value="Stack 3" ValueToDisplay="" Hide_if="Variable(JavaScript variable) != Const(&quot;&quot;)" />
        <Parameter Name="Border" Description="If the static text control is to be drawn with a border around it" Type="0" Value="0" ValueToDisplay="" Hide_if="" />
        <Parameter Name="Font size" Description="The point size of the font used to display text in this field" Type="8" Value="10" ValueToDisplay="" Hide_if="">
          <Ranges>
            <Range Value="1" />
            <Range Value="72" />
          </Ranges>
        </Parameter>
        <Parameter Name="Font color" Description="The color of the font used to display text in this field" Type="32" Value="0" ValueToDisplay="" Hide_if="" />
        <Parameter Name="Enabled" Description="" Type="0" Value="1" ValueToDisplay="" Hide_if="" />
        <Parameter Name="Value" Description="" Type="1" Value="Stack 3" ValueToDisplay="" Hide_if="" />
      </Object>
      <Object type="ToolboxLibrary.OperatorConsoleStatic, Toolbox, Version=1.0.4141.41937, Culture=neutral, PublicKeyToken=null" name="operatorConsoleStatic16" children="Controls">
        <Property name="TabIndex">93</Property>
        <Property name="Name">operatorConsoleStatic16</Property>
        <Property name="Size">64, 18</Property>
        <Property name="Text">Stack 2</Property>
        <Property name="Font">Tahoma, 10pt</Property>
        <Property name="UseCompatibleTextRendering">True</Property>
        <Property name="ForeColor">0, 0, 0</Property>
        <Property name="Location">245, 20</Property>
        <Property name="DataBindings">
          <Property name="DefaultDataSourceUpdateMode">OnValidation</Property>
        </Property>
        <Parameter Name="JavaScript variable" Description="The variable whose value is displayed in this field" Type="1" Value="" ValueToDisplay="" Hide_if="" />
        <Parameter Name="Always use global context" Description="If checked, the variable above will always be retrieved from the Global context" Type="0" Value="0" ValueToDisplay="" Hide_if="" />
        <Parameter Name="Display string" Description="The string to display in the static text control" Type="1" Value="Stack 2" ValueToDisplay="" Hide_if="Variable(JavaScript variable) != Const(&quot;&quot;)" />
        <Parameter Name="Border" Description="If the static text control is to be drawn with a border around it" Type="0" Value="0" ValueToDisplay="" Hide_if="" />
        <Parameter Name="Font size" Description="The point size of the font used to display text in this field" Type="8" Value="10" ValueToDisplay="" Hide_if="">
          <Ranges>
            <Range Value="1" />
            <Range Value="72" />
          </Ranges>
        </Parameter>
        <Parameter Name="Font color" Description="The color of the font used to display text in this field" Type="32" Value="0" ValueToDisplay="" Hide_if="" />
        <Parameter Name="Enabled" Description="" Type="0" Value="1" ValueToDisplay="" Hide_if="" />
        <Parameter Name="Value" Description="" Type="1" Value="Stack 2" ValueToDisplay="" Hide_if="" />
      </Object>
      <Object type="ToolboxLibrary.OperatorConsoleStatic, Toolbox, Version=1.0.4141.41937, Culture=neutral, PublicKeyToken=null" name="operatorConsoleStatic15" children="Controls">
        <Property name="TabIndex">92</Property>
        <Property name="Name">operatorConsoleStatic15</Property>
        <Property name="Size">60, 20</Property>
        <Property name="Text">Stack 1</Property>
        <Property name="Font">Tahoma, 10pt</Property>
        <Property name="UseCompatibleTextRendering">True</Property>
        <Property name="ForeColor">0, 0, 0</Property>
        <Property name="Location">114, 20</Property>
        <Property name="DataBindings">
          <Property name="DefaultDataSourceUpdateMode">OnValidation</Property>
        </Property>
        <Parameter Name="JavaScript variable" Description="The variable whose value is displayed in this field" Type="1" Value="" ValueToDisplay="" Hide_if="" />
        <Parameter Name="Always use global context" Description="If checked, the variable above will always be retrieved from the Global context" Type="0" Value="0" ValueToDisplay="" Hide_if="" />
        <Parameter Name="Display string" Description="The string to display in the static text control" Type="1" Value="Stack 1" ValueToDisplay="" Hide_if="Variable(JavaScript variable) != Const(&quot;&quot;)" />
        <Parameter Name="Border" Description="If the static text control is to be drawn with a border around it" Type="0" Value="0" ValueToDisplay="" Hide_if="" />
        <Parameter Name="Font size" Description="The point size of the font used to display text in this field" Type="8" Value="10" ValueToDisplay="" Hide_if="">
          <Ranges>
            <Range Value="1" />
            <Range Value="72" />
          </Ranges>
        </Parameter>
        <Parameter Name="Font color" Description="The color of the font used to display text in this field" Type="32" Value="0" ValueToDisplay="" Hide_if="" />
        <Parameter Name="Enabled" Description="" Type="0" Value="1" ValueToDisplay="" Hide_if="" />
        <Parameter Name="Value" Description="" Type="1" Value="Stack 1" ValueToDisplay="" Hide_if="" />
      </Object>
      <Object type="ToolboxLibrary.OperatorConsoleStatic, Toolbox, Version=1.0.4141.41937, Culture=neutral, PublicKeyToken=null" name="operatorConsoleStatic66" children="Controls">
        <Property name="TabIndex">91</Property>
        <Property name="Name">operatorConsoleStatic66</Property>
        <Property name="Size">126, 26</Property>
        <Property name="BorderStyle">Fixed3D</Property>
        <Property name="Font">Tahoma, 10pt</Property>
        <Property name="UseCompatibleTextRendering">True</Property>
        <Property name="ForeColor">0, 0, 255</Property>
        <Property name="Location">78, 40</Property>
        <Property name="DataBindings">
          <Property name="DefaultDataSourceUpdateMode">OnValidation</Property>
        </Property>
        <Parameter Name="JavaScript variable" Description="The variable whose value is displayed in this field" Type="1" Value="formStacker1" ValueToDisplay="" Hide_if="" />
        <Parameter Name="Always use global context" Description="If checked, the variable above will always be retrieved from the Global context" Type="0" Value="1" ValueToDisplay="" Hide_if="" />
        <Parameter Name="Display string" Description="The string to display in the static text control" Type="1" Value="" ValueToDisplay="" Hide_if="Variable(JavaScript variable) != Const(&quot;&quot;)" />
        <Parameter Name="Border" Description="If the static text control is to be drawn with a border around it" Type="0" Value="1" ValueToDisplay="" Hide_if="" />
        <Parameter Name="Font size" Description="The point size of the font used to display text in this field" Type="8" Value="10" ValueToDisplay="" Hide_if="">
          <Ranges>
            <Range Value="1" />
            <Range Value="72" />
          </Ranges>
        </Parameter>
        <Parameter Name="Font color" Description="The color of the font used to display text in this field" Type="32" Value="16711680" ValueToDisplay="" Hide_if="" />
        <Parameter Name="Enabled" Description="" Type="0" Value="1" ValueToDisplay="" Hide_if="" />
        <Parameter Name="Value" Description="" Type="1" Value="4 Tip Boxes" ValueToDisplay="" Hide_if="" />
      </Object>
      <Object type="ToolboxLibrary.OperatorConsoleStatic, Toolbox, Version=1.0.4141.41937, Culture=neutral, PublicKeyToken=null" name="operatorConsoleStatic65" children="Controls">
        <Property name="TabIndex">90</Property>
        <Property name="Name">operatorConsoleStatic65</Property>
        <Property name="Size">123, 26</Property>
        <Property name="BorderStyle">Fixed3D</Property>
        <Property name="Font">Tahoma, 10pt</Property>
        <Property name="UseCompatibleTextRendering">True</Property>
        <Property name="ForeColor">0, 0, 255</Property>
        <Property name="Location">210, 40</Property>
        <Property name="DataBindings">
          <Property name="DefaultDataSourceUpdateMode">OnValidation</Property>
        </Property>
        <Parameter Name="JavaScript variable" Description="The variable whose value is displayed in this field" Type="1" Value="formStacker2" ValueToDisplay="" Hide_if="" />
        <Parameter Name="Always use global context" Description="If checked, the variable above will always be retrieved from the Global context" Type="0" Value="1" ValueToDisplay="" Hide_if="" />
        <Parameter Name="Display string" Description="The string to display in the static text control" Type="1" Value="" ValueToDisplay="" Hide_if="Variable(JavaScript variable) != Const(&quot;&quot;)" />
        <Parameter Name="Border" Description="If the static text control is to be drawn with a border around it" Type="0" Value="1" ValueToDisplay="" Hide_if="" />
        <Parameter Name="Font size" Description="The point size of the font used to display text in this field" Type="8" Value="10" ValueToDisplay="" Hide_if="">
          <Ranges>
            <Range Value="1" />
            <Range Value="72" />
          </Ranges>
        </Parameter>
        <Parameter Name="Font color" Description="The color of the font used to display text in this field" Type="32" Value="16711680" ValueToDisplay="" Hide_if="" />
        <Parameter Name="Enabled" Description="" Type="0" Value="1" ValueToDisplay="" Hide_if="" />
        <Parameter Name="Value" Description="" Type="1" Value="Empty" ValueToDisplay="" Hide_if="" />
      </Object>
      <Object type="ToolboxLibrary.OperatorConsoleStatic, Toolbox, Version=1.0.4141.41937, Culture=neutral, PublicKeyToken=null" name="operatorConsoleStatic64" children="Controls">
        <Property name="TabIndex">89</Property>
        <Property name="Name">operatorConsoleStatic64</Property>
        <Property name="Size">122, 26</Property>
        <Property name="BorderStyle">Fixed3D</Property>
        <Property name="Font">Tahoma, 10pt</Property>
        <Property name="UseCompatibleTextRendering">True</Property>
        <Property name="ForeColor">0, 0, 255</Property>
        <Property name="Location">338, 40</Property>
        <Property name="DataBindings">
          <Property name="DefaultDataSourceUpdateMode">OnValidation</Property>
        </Property>
        <Parameter Name="JavaScript variable" Description="The variable whose value is displayed in this field" Type="1" Value="formStacker3" ValueToDisplay="" Hide_if="" />
        <Parameter Name="Always use global context" Description="If checked, the variable above will always be retrieved from the Global context" Type="0" Value="1" ValueToDisplay="" Hide_if="" />
        <Parameter Name="Display string" Description="The string to display in the static text control" Type="1" Value="" ValueToDisplay="" Hide_if="Variable(JavaScript variable) != Const(&quot;&quot;)" />
        <Parameter Name="Border" Description="If the static text control is to be drawn with a border around it" Type="0" Value="1" ValueToDisplay="" Hide_if="" />
        <Parameter Name="Font size" Description="The point size of the font used to display text in this field" Type="8" Value="10" ValueToDisplay="" Hide_if="">
          <Ranges>
            <Range Value="1" />
            <Range Value="72" />
          </Ranges>
        </Parameter>
        <Parameter Name="Font color" Description="The color of the font used to display text in this field" Type="32" Value="16711680" ValueToDisplay="" Hide_if="" />
        <Parameter Name="Enabled" Description="" Type="0" Value="1" ValueToDisplay="" Hide_if="" />
        <Parameter Name="Value" Description="" Type="1" Value="Empty" ValueToDisplay="" Hide_if="" />
      </Object>
      <Object type="ToolboxLibrary.OperatorConsoleStatic, Toolbox, Version=1.0.4141.41937, Culture=neutral, PublicKeyToken=null" name="operatorConsoleStatic63" children="Controls">
        <Property name="TabIndex">88</Property>
        <Property name="Name">operatorConsoleStatic63</Property>
        <Property name="Size">122, 26</Property>
        <Property name="BorderStyle">Fixed3D</Property>
        <Property name="Font">Tahoma, 10pt</Property>
        <Property name="UseCompatibleTextRendering">True</Property>
        <Property name="ForeColor">0, 0, 255</Property>
        <Property name="Location">467, 40</Property>
        <Property name="DataBindings">
          <Property name="DefaultDataSourceUpdateMode">OnValidation</Property>
        </Property>
        <Parameter Name="JavaScript variable" Description="The variable whose value is displayed in this field" Type="1" Value="formStacker4" ValueToDisplay="" Hide_if="" />
        <Parameter Name="Always use global context" Description="If checked, the variable above will always be retrieved from the Global context" Type="0" Value="1" ValueToDisplay="" Hide_if="" />
        <Parameter Name="Display string" Description="The string to display in the static text control" Type="1" Value="" ValueToDisplay="" Hide_if="Variable(JavaScript variable) != Const(&quot;&quot;)" />
        <Parameter Name="Border" Description="If the static text control is to be drawn with a border around it" Type="0" Value="1" ValueToDisplay="" Hide_if="" />
        <Parameter Name="Font size" Description="The point size of the font used to display text in this field" Type="8" Value="10" ValueToDisplay="" Hide_if="">
          <Ranges>
            <Range Value="1" />
            <Range Value="72" />
          </Ranges>
        </Parameter>
        <Parameter Name="Font color" Description="The color of the font used to display text in this field" Type="32" Value="16711680" ValueToDisplay="" Hide_if="" />
        <Parameter Name="Enabled" Description="" Type="0" Value="1" ValueToDisplay="" Hide_if="" />
        <Parameter Name="Value" Description="" Type="1" Value="Empty" ValueToDisplay="" Hide_if="" />
      </Object>
      <Property name="TabIndex">129</Property>
      <Property name="Font">Tahoma, 10pt</Property>
      <Property name="Size">618, 79</Property>
      <Property name="Text">BenchCel Setup</Property>
      <Property name="UseCompatibleTextRendering">True</Property>
      <Property name="ForeColor">0, 0, 0</Property>
      <Property name="Location">433, 654</Property>
      <Property name="DataBindings">
        <Property name="DefaultDataSourceUpdateMode">OnValidation</Property>
      </Property>
      <Property name="TabStop">False</Property>
      <Property name="Name">operatorConsoleGroup2</Property>
      <Parameter Name="JavaScript variable" Description="The variable whose value is displayed in this field" Type="1" Value="" ValueToDisplay="" Hide_if="" />
      <Parameter Name="Always use global context" Description="If checked, the variable above will always be retrieved from the Global context" Type="0" Value="0" ValueToDisplay="" Hide_if="" />
      <Parameter Name="Group name" Description="The name of this group" Type="1" Value="BenchCel Setup" ValueToDisplay="" Hide_if="" />
      <Parameter Name="Font size" Description="The point size of the font used to display text in this field" Type="8" Value="10" ValueToDisplay="" Hide_if="">
        <Ranges>
          <Range Value="1" />
          <Range Value="72" />
        </Ranges>
      </Parameter>
      <Parameter Name="Font color" Description="The color of the font used to display text in this field" Type="32" Value="0" ValueToDisplay="" Hide_if="" />
      <Parameter Name="Enabled" Description="" Type="0" Value="1" ValueToDisplay="" Hide_if="" />
      <Parameter Name="Value" Description="" Type="1" Value="BenchCel Setup" ValueToDisplay="" Hide_if="" />
    </Object>
    <Object type="ToolboxLibrary.OperatorConsoleGroup, Toolbox, Version=1.0.4141.41937, Culture=neutral, PublicKeyToken=null" name="operatorConsoleGroup1" children="Controls">
      <Object type="ToolboxLibrary.OperatorConsoleTextBox, Toolbox, Version=1.0.4141.41937, Culture=neutral, PublicKeyToken=null" name="operatorConsoleTextBox1" children="Controls">
        <Property name="Size">322, 24</Property>
        <Property name="DataBindings">
          <Property name="DefaultDataSourceUpdateMode">OnValidation</Property>
        </Property>
        <Property name="Text">...</Property>
        <Property name="Font">Tahoma, 10pt</Property>
        <Property name="Name">operatorConsoleTextBox1</Property>
        <Property name="Location">33, 53</Property>
        <Property name="ForeColor">0, 0, 0</Property>
        <Property name="TabIndex">2</Property>
        <Parameter Name="JavaScript variable" Description="The variable whose value is displayed in this field" Type="1" Value="formStatus" ValueToDisplay="" Hide_if="" />
        <Parameter Name="Always use global context" Description="If checked, the variable above will always be retrieved from the Global context" Type="0" Value="1" ValueToDisplay="" Hide_if="" />
        <Parameter Name="Read only" Description="If checked, the operator may never alter the value of this field" Type="0" Value="1" ValueToDisplay="" Hide_if="" />
        <Parameter Name="Data entry" Description="If checked, anything the operator enters in this field may be saved" Type="0" Value="0" ValueToDisplay="" Hide_if="Variable(Read only) != Const(0)" />
        <Parameter Name="Mandatory" Description="If checked, the operator MUST enter something in this field prior to running" Type="0" Value="0" ValueToDisplay="" Hide_if="Variable(Read only) == Const(1) || Variable(Data entry) == Const(0)" />
        <Parameter Name="Min. value" Description="The min value of this edit" Type="12" Value="" ValueToDisplay="" Hide_if="Variable(Read only) != Const(0)" />
        <Parameter Name="Max. value" Description="The max value of this edit" Type="12" Value="" ValueToDisplay="" Hide_if="Variable(Read only) != Const(0)" />
        <Parameter Name="Default value" Description="The contents of this field when the form is initially displayed" Type="1" Value="..." ValueToDisplay="" Hide_if="" />
        <Parameter Name="Font size" Description="The point size of the font used to display text in this field" Type="8" Value="10" ValueToDisplay="" Hide_if="">
          <Ranges>
            <Range Value="1" />
            <Range Value="72" />
          </Ranges>
        </Parameter>
        <Parameter Name="Font color" Description="The color of the font used to display text in this field" Type="32" Value="0" ValueToDisplay="" Hide_if="" />
        <Parameter Name="Enabled" Description="" Type="0" Value="0" ValueToDisplay="" Hide_if="" />
        <Parameter Name="Value" Description="" Type="1" Value="Finished: Antibodies on MiniHub cassette 2 shelf 5" ValueToDisplay="" Hide_if="" />
      </Object>
      <Object type="ToolboxLibrary.OverallProgress, Toolbox, Version=1.0.4141.41937, Culture=neutral, PublicKeyToken=null" name="overallProgress1" children="Controls">
        <Property name="DataBindings">
          <Property name="DefaultDataSourceUpdateMode">OnValidation</Property>
        </Property>
        <Property name="ForeColor">0, 0, 0</Property>
        <Property name="Size">164, 23</Property>
        <Property name="TabIndex">1</Property>
        <Property name="Location">191, 23</Property>
        <Property name="Style">Continuous</Property>
        <Property name="Name">overallProgress1</Property>
        <Parameter Name="Bar color" Description="The color of the solid bar that represents the percent complete" Type="32" Value="0" ValueToDisplay="" Hide_if="" />
        <Parameter Name="Enabled" Description="" Type="0" Value="1" ValueToDisplay="" Hide_if="" />
        <Parameter Name="Value" Description="" Type="1" Value="100" ValueToDisplay="" Hide_if="" />
      </Object>
      <Object type="ToolboxLibrary.TimeElapsed, Toolbox, Version=1.0.4141.41937, Culture=neutral, PublicKeyToken=null" name="timeElapsed1" children="Controls">
        <Property name="Size">152, 24</Property>
        <Property name="DataBindings">
          <Property name="DefaultDataSourceUpdateMode">OnValidation</Property>
        </Property>
        <Property name="Text">Elapsed Time: 00:00:00</Property>
        <Property name="Font">Tahoma, 10pt</Property>
        <Property name="Name">timeElapsed1</Property>
        <Property name="Location">33, 23</Property>
        <Property name="ForeColor">0, 0, 0</Property>
        <Property name="TabIndex">0</Property>
        <Parameter Name="Font size" Description="The point size of the font used to display text in this field" Type="8" Value="10" ValueToDisplay="" Hide_if="">
          <Ranges>
            <Range Value="1" />
            <Range Value="72" />
          </Ranges>
        </Parameter>
        <Parameter Name="Font color" Description="The color of the font used to display text in this field" Type="32" Value="0" ValueToDisplay="" Hide_if="" />
        <Parameter Name="Enabled" Description="" Type="0" Value="0" ValueToDisplay="" Hide_if="" />
        <Parameter Name="Value" Description="" Type="1" Value="00:46:11" ValueToDisplay="" Hide_if="" />
      </Object>
      <Property name="TabIndex">127</Property>
      <Property name="Font">Tahoma, 10pt</Property>
      <Property name="Size">397, 93</Property>
      <Property name="Text">Status</Property>
      <Property name="UseCompatibleTextRendering">True</Property>
      <Property name="ForeColor">0, 0, 0</Property>
      <Property name="Location">17, 598</Property>
      <Property name="DataBindings">
        <Property name="DefaultDataSourceUpdateMode">OnValidation</Property>
      </Property>
      <Property name="TabStop">False</Property>
      <Property name="Name">operatorConsoleGroup1</Property>
      <Parameter Name="JavaScript variable" Description="The variable whose value is displayed in this field" Type="1" Value="" ValueToDisplay="" Hide_if="" />
      <Parameter Name="Always use global context" Description="If checked, the variable above will always be retrieved from the Global context" Type="0" Value="0" ValueToDisplay="" Hide_if="" />
      <Parameter Name="Group name" Description="The name of this group" Type="1" Value="Status" ValueToDisplay="" Hide_if="" />
      <Parameter Name="Font size" Description="The point size of the font used to display text in this field" Type="8" Value="10" ValueToDisplay="" Hide_if="">
        <Ranges>
          <Range Value="1" />
          <Range Value="72" />
        </Ranges>
      </Parameter>
      <Parameter Name="Font color" Description="The color of the font used to display text in this field" Type="32" Value="0" ValueToDisplay="" Hide_if="" />
      <Parameter Name="Enabled" Description="" Type="0" Value="1" ValueToDisplay="" Hide_if="" />
      <Parameter Name="Value" Description="" Type="1" Value="Status" ValueToDisplay="" Hide_if="" />
    </Object>
    <Object type="ToolboxLibrary.OperatorConsoleImage, Toolbox, Version=1.0.4141.41937, Culture=neutral, PublicKeyToken=null" name="operatorConsoleImage2" children="Controls">
      <Property name="TabIndex">121</Property>
      <Property name="Size">246, 63</Property>
      <Property name="Image">
        <Binary>iVBORw0KGgoAAAANSUhEUgAAANkAAAArCAYAAAD15C1kAAAAAXNSR0IArs4c6QAAAARnQU1BAACxjwv8YQUAAAAJcEhZcwAADsMAAA7DAcdvqGQAACHzSURBVHhe7Z2Hn1XVtcf5A14ivdi7Ji9RUfOSl/hsMU06vM8nscWYvMQGqFFBYGxRBhiKGgsIRKMUaaIgIKgIDGVANKg0xUgHCyIoKlNZb33XPuvcfc9cYEjIJ/Jh7udz5p67zz67rL1++7fW2vucaSB7asQOSY49epp8OM0e1ZrG4el+LnuqNLVc0yv1ek24rn/K9ZsrVkd1hZ2TVk11ZEq+K5J0y0tiZaXe+JXmKdfyKu0ejmx+6q//1Evg6yyBBim4Mq3MgstwUqAnKchM+ysNZHsUSuTl2u4UHKRUGcgqvaCoEtIBWgAZN+tZtQItAW16LZkLKJu8hdr0dRZ4fdsOPwk0gHWyzJQDTiyQiOnsNPzeowfKzhFYxX/VGGj+OvVVWbujwq7VABpHRaXmq9EjYlHKchb0mgM0I0BRrRVWm3kPv+Gr7/GhIAEF2V7Mv1jL3ZTk20w8/eZQgARg5MoIZiMMVGUgW/+FyA4HoN5bYwBJyrC8+UdcnpebB3oDGaZnAlIrrP5TL4GvrwQapM5VDCo342Jw2XUUOsdUabfctzL/Cs8JXyqYhjuToypHdQZKDMqKPQGM+WUGf84BlleHs575dw70r69w61tWLwEkcIAgg8gCe6U4pJQYFQYcBZoCASabVPamlG3cLrvBUkI65cpCDq0ccBNL0szJKBATgz+pyq4DNGPT+oGsl8DXWwIa+MhhJOirK3gughi6EBBSKNoYLtdW+i81ucMf+8pf56+yAIi5UcmnulpLigpLmcvS8NVgRAAbzFEPjKTRSlLM3Kw3F7/eKlbfuga1w/S1QRbnif2k/MhiYBUHBN/qjsnbirSFH1YLgEuDin6jYyS5zwInkanqjBmDLI1WhjhlPcjqdfhrLwELfMQMVssXQo01w/L31srMOQulKgHEF4qpeP2LnvIbEAAuTEW+P9Zjux7qpVk59jEfjigIRzgnqTwp8zO9+b4HH7f70zB9cq+vpxGFDFf3z2R7WLCLPvyuiWl1P8Pk92fL2dtt5Ktr3n+lhsR9/GfaFPc/7te/oo/V1Xtf+Sw0jgciv32NebZfB7NvZi6GTz6DeaoF8hKQJCENAwzMZIvDBpiwLgbAPtcDcHD9vU9rpM+Ts+TZN7fa76o0tFiVC+drGvru4Nyl+T7TwryMdHE6CXrETAnT1eXDwLmSHQzAeBmuEAweR1aRDwTIdelHoTxxHZzTpmy9seLGbayrIu2tX/sCRF37sy8ZVVm0TPUvAV6c16/VpR7yFgKRj5l/Z8s6WOPXwHdQ5LCW+FZ0DmAk4OEbcAGiOx8aLqNnzA1+FtRmUcVcXvJwDJ25Ws7uMUZa3/y4RRmBZWX1Z0pcRB+pR2tQvwp22qbH7Y+Nlydm/U0+oy7And2JEhFSXuBlH5J24brAHBB1GRzy+H3xIO1tcGIAHwwFrGsb95Uv225XzroCLNv/A72/Ln2gLT4R7k/RK9kJhLol99SlfM9DHT4ue5ts/xVMvV+QYcJVqEbzDXMBgIFPjpOl73+QY60khsEAAEbywUTLFWm/H71MHl9ZYWtlwHSPXq0yX0pBqffBWp/q+Qd6FI95URav256aiak5GFt7dUVXIlmUJFYMVxofrP0NUqxkhWa2eFCywDpYM+H+QJRlaZ8c4skgO5vT/7oCrRA71lV+dZFvth20Ncu+/2h9cTlZ89nblp2IDva4pYvRaYXMEvEPPcd18r2DbImCZTD/8LVmrRd5V5EFG+2p3qmkxv5EFZKecQ8AgsXMe1KzslzJi7wcpC9U9C1WRH6k5zBjpbJXVQ37H/UeIpB8CgHL0/LdrYJjihAPlMHigmLTJJ4BfeDj6zGo96dgB/t6XfwuB0xdARbnc6DGVsHB7ENWud389TrierOTRl0moricmNGyLFoXOR5Ivxvk7RfUO3OBj7AWVVORsI5es6B64qMBiGfmvS0/7P6w3D5qgbEP/MVm3i/3VKT+2esffiVbHUAJuIzptJy5qz+Q8/74iPysaKQBzjYNVwPfr2yhOgRW9gOy/fS2kK/kQq3LjBUPwP5MiexMWVdFPpABy+bNskzsX7hJFStk9nx/dXsf4onkYJrChVjYJ8XY9/V8/0jd8T17Y7bsJHwwxy4N4afCNmZIFnuTdag9e9SWVcDBYh7dA2SvrtwkF9/6iPSbvspMx3JFCdcxKbfo0fPZZXJa78nyg/uny9uKQvJwjW/yvbXlU2nbZ6hcPWSSpRMErFGAAme4kPosMJiylYftE7t8fxpCT5Ioogu3ECvVoZg888XLjM3QQrPfwRyofbUxBk7cjhj08XmhQMK+yi/Uj3/GMqiLvD2Py9i/40nzQABXqL30KzZDsxbJgbRzX3lz0cWYMezxl7Ang70dQcdD9BH1BmAOpmUaDnxd4xibNW21nr+6dpds0PO/69H69pHS4u5XpGWfGVLy8t/NJPyb5n1p/ZdmanJs0sOZzoKP+qmu4ZGZsKsk31R0j4+d/nXf7MFg9O/fX0pKSmTAgAEyduxYq6cuIIjzrF27VgYNGmRlbdhAL0U2btwoxcXFlu5pdWHIgzWAo0ePtrppw8CBA61tHN5O+rx+vdr0yDWJ0u3N6d9Xm+hT3759rY6FCxfWSXYH0sfYNETZqcPHrNAEcaDjF7NiaWmp9aNfv36yefPmgtHLgzmGymTKGQDKI/i2mBUYA0jZTot08Tjst8DfqtB8/MK4I2gxXqnr2z3HyOm9psitsz6W9zTtt48/KyfcNUGO6zNJXtDrUzeKnN5nipzQY5LcPnmpAROgAdp8szBh0ip27fuO4uDT2a7HmoqUobKzddasgIVnzpwhTZs0kmOOPlIaNzpCTjn5RC0nhNxtZkwUMKuEsZKQj8Fp0aKFNGnSROaVLrDL8+fPlxbNm1r5i8sW2tLEHmsnfdClAz8nJWFV/44HPq6rkIkKUN58803LFve5c6cO0qRxQ2nerIkdtKVZ08Z2tGzRTJrr74UL59e6LxsCj4Hn51lTm363bNnSlN8/ewPs3pYN4n76vTGb+H1MDk2bNtX2N6+1JBGzdSxfL9vHNI83orVSAMZ4IavshJFt9978z0L+Y1Ym/rsBAXQ2LtmjW8nCsKg/xHNhRAGJALoFGTKxJhbWp7wTn+j5faVb5NQ+U+WonjMVbBNTNnt45Q6Zogy3VvM8VLpJjuk5XU6851U599bHDGSANBQWwGRRfQquUK5M2LRa63VGDUAL9ft6cuyHeHE5wFTLXXcVyRHf/A9TvFYtm5uAl7+NwoZyKipzC6CFQskuUFiLwR88eLBs2rzVQLpwQakpMwMGyHzQ7bGeBGgGtkzwJcuiHu3LDh7AvvLKK6VLly557OH5xo8bKwNL+tvRoX1bawd9vP66P8iA/sUKiGLZsmWTihPbI3xi09n9Nr+WnQDie1q1amUTDCwZh9LjPNn2xxNXIVM9Vuryclt5tX5icTChAbLsxJlfh2pvVehbHDGtrMrtrzU9jTYILFiwQIYMHmjy2bIFxyb/k51wsvoVy6guZqgyWbKgmzIZy1eV9qikqbMTCYqoG3uN5zTqBxA4SMHHemldtVx8x2g5t8dYuXP6GgtkwFAAkDWwHXos/bhazu89Sc7s+rT0nbTEIo8WTLFHZnLrciwXBAAkS9FWj/8KSgLhuquWNSfyfA5V8Et+fJEBAaEOf3yoHNmqhZQM6JvUkTMb82axiI0M/MmCsw+mDwvAgh1hkQXz5yWL7MwULrhEsJnf6aBrJ6p5ti5j//rAdujQwdijbdu2VmUtJz4qt2RAv3QioS2ReZJrT7ZdxuihrfE3E5uneXpjZcxG2tfBqqB5ZZt8fPLLKZLf52XF91RU2CrrXtsFCGBoJsQw+aYsENql9ZFWKz1aP8tOIGHMkrLSST1neWTLiscwtk68/nA992HMCi01NEDBbdE30Wnu8x0eiMGUO9nbRDoBCg4PgOzQc8zF9/VYqmW8oPQEQ4VXBQTTE0YEsoARM7JUb8JnU+vRwMcit+/48B0jVOmL4b7TBDFbBFI/lGy7spKdFt7V7Ez6wdbNNliw2IszpsmJJxxngOjYoU2e2cn9zJ7t2rWTa665RlavWiHt2l4qmGNjx4yymXDFihXSqVMnad++vSxfvtyqXKSmmJsery0po1V2bNywTm7q3lXat2tjDHPzTd1k2d9eD9dVyKtWrbJy2rVpKy/Pekku/9VlcunPfyHdu3eXnTt3Wn1FRUVy+umnS8OGDe27TZs2Vmf+QOaUetBAnf2VyZxVwwxfIzt3bJf+/fpKp47trS2XX/ZLmTH9BbvmANiheR599GFtU1vpqPk6ab/HaL8daICopTIk5icg69nzdpVVG7nqqivkbbUKHGRtVWaU0aPHbZavTZtfyG9+82uZO/dVK6sqadPLL8+yezt2aGdyvuvOPrL9k49T0PQrvt8mRg6XKSCY+eJ0ueLyX5lcGZs7i3pb/7yvPo7IFgtg/Pjxcumll2qfOtr4AZbJz060ettc+nNZsfyt0EdNZ2JinCib6z21D7s+3xnKTkA5ZvTT1l6OLp07yrhx42xMYsZ2HfQ0C+Gby5Vorwc0CMlzwDYWDVSNBgjv6DFbqQl2Yl8iLvWdM1dJh5GL5NE1IZDBfeUJMKtw6GyWxpcL5S3Tk2unrJerxi6TMnXKSMM3e1/RtESjI4DWytBjR1I/QEyKDAyq5gCfWr5Eaogr2+mgPP3Uk2Y+tWrZVAdjm4GraZMj5KgWTWXHp/SAsqrkmbGjDYgA8pyzz5JTTznJwAiAMMUYCAbBfZ8lS5ZY3TCZ+T4Rk32281M56cTjrbyzzvyu/Nf3zpFGDb9pyv/uO6tsQEvnzbH7yHPuOa3logvPl6OObGnldL3xehtUlIj6rfymzaRJo8bWXj4ALQxmPsjITx8AvysP5TRv1kgnmGO0nvO0HY3tmPliABrt+c3VV5mcYPnvfufb1lbaUtSnV5qHNMqmb//bpZO1jTy039vBbzfJL77oAjvnntNPO0WQC/mmvTAlnfjObn2m1UWen/30krQumMzl4wCaPm1qWjZj5Pf9+OIL0/oHD1JfTtuFLC84/zwbR35zYNpT//333Wv9pG2MKf1nHH286Q+TMdcZv88/QwtrTBbkoS9XXXl5KFf9Rnw8PrEZGbsDDfC+KtQmNJ9BFRQfaar6Ae999Ikp/9h5K6TkqSkWVcQEvOyhCfLfPR6Wl1Z/ZCAb9+5uOaPHE3Lcnc/Lt3s9bewUjDz9GN0kCbrAzAfA9p26TI7XAMmJRVPkD48+Z6Aiwvi74pFySbcB8vK63ZZv8fJ3pe+IcbJJkU+7Vq5ZK2s3bspFHSGFxKFNGQwA2tpeUL5rdBZFMGe3/q4x18CSYlO45o2PkJdfnGZ5uPf/fneNDZorDDOW+zeYmeRDcQEFwiXg4cAjjbxlixbYgI0c8bj9Rkm2bFaJKGBQCvIZgLQsBpXftA2G5T4CMpieKHA+QJR523cwedYOzuTMUZiMOlGO+aVzbZJZtXJ5AtQmMmH8GBuMrjdeazK44PwfWj0b1q9NFRYfj7Qbrr/Wyjn5pBOCLLUPHlSBofnNrE99DY/4hv0GDJ7HFR/FBEAotQP/J5dcbPcBQgcddTERIRfKAizIgnRjwMpyAyHlAx7Spk55LpWzg4Uykavn6XVHDyuD+5YsXmRtBMDInfKxPiibSYZxZfwZi63qx7ossWRok4O3uO99Vj9sh8+I9RNbULH/h85bCD9FoJ7DZFNnz5H3tn5sij596UYZObnUWAh2ufKh5+X7uoA8c/mH5m9Nfq9azrr9STmu93NyRtEE+ZBh9GfF3Ey3wEKlhVh26Fn/GWvk5DtmyCm9pstto2ZbaB+gXXnPMPnxTYNk1tpyq3vV+o+keOQzslkxA8jWrNsk6zdvCf5b4sdkHXVjZDNTg+3NrIuwundDuTU0PO9VObK5RuGaHiF39e6ZmgFt1axhIDCnEPLSsgXSsmkA46D+wX9DcV3QDqjXFimTab4WTRrK/DmvGGN3u/4PNtAMotv5NiA6sJTPgHF/AHFTnU3n6ODvVuZqp/c1VLMutIE6yU85DjI6X1mO+aKXM0dJ/2AuolSm0FrP8McfNUA1bfgNWVQ6x9pHf5BBq2Ywo0ZNlVUBAe3zCOlzkyeZOYWJ6UziEwe+H/dhgrZo0liOPbKV/sRiqZFmjRqqPJrIL7t01o0M5TJ4QH+tS5m4cSOtX/1EzdOqmU5Amqfojp7WT0wybzdlUjZ10B6A5xOmM5Kxq/YNhsEiadbom+Zvk4889L9P7zssDxOYWyiAjPrMrNbx4l4HPpMCesI4+aTiPqFbMrAu5cOO455hwkp8F0CETkZ7I/033+mT0WZ+MFNqIkDDNHQ/yXbQK3D4XqHlzlV0+WsFAEf/2euky1NvybB1wVy0V75RulsyFqSoNODAWMT1rp28Wa4ZtVzKPt6TMxe14te0bEDHnkbfesV91G0eRhLtyPpeqdkIyOiHzlhEEN3s6db1OjUX5srMaVNMwC2bNZRLLvyfFGQIFyEDNmMtVUjLpwAaUtLPBodB8nC9mx6ej7yvL9YQfsVX0qVDiPL5TOjshyJjy1M+IAtM1shAxgQAuABZh/YhD0qCkqNsnTsqu/FIUNI//06dU+3zwAElKbiNEbSMQQP7mWkIoGxy0XZyzuTBt/fLw/7eL2Z3b4MPpPu2MAGTB2wDyACRgUwDY/wGRO0vVTkqoIaUKLsqoEgrm6/mmqaRh7SB/RQYia/DRIK8DMCa5myDHH3CcfPRAUU6/aBfAIE2uTnveZAz7aYcBxR5uY+x9f666RkvhfiSyK/Vd0QGK1e8bQDzdrQ+6wyZPn16XjDK1D7zGFWt1w8YSySH6XMyW6LEsdJbYEL1gG/8qdV6zNEfL2pE1BeXnVQob7eWCsstVlaaqJER8gNQe2RGywHQnPOoC98W9NCBc9Az5NQfMJZ5/YGlJaajR0QSk8MF5X4IiuWzGN+bNuJV1qTK3KmdKrjO9gvmzrbBYyCMyTRtycJSYxWE7LNi2fy5cnTLZjbjMqAoCIB1cDPYHmJHgTBDHWTB32qiTDKb3pq/SDsNZInyOQM6kxUCGWkcDwweYu0AMLSPeqgbJaMfN914nTwwUMP9/e63g8mDPJhazP70zRUxCzDa4z7LQw8OMYWmbAeQgUzXNQETrNW5vTKCpj0wsMR+A6ylZdqmBIjHtGopJcV9UwBl/V/k5mt9gImDNpLPzTXa4ApfUqwmnI6RT4z0k/d8Mj6MOf3nnDyDB+TK9jHz5R3Yin4xVjAehwMRmeBXMrlgRttEqpFfAmaFPj7x50BmbJM7gtbqYa9uC+Hd8Po4DVNq48MgcCjd669pSmHn3j5CzrltpNw9bYUFRjAvASC+HcfSHTXyg7snypm9xsm9zy4KQRUzJdXmVqY0JoX9aIu9Lo4jUDI1htWQQI/eVlJ8/551Ku1EtQUTGJjjjzvGFBemAEQXn/8jEzxmhtM+DIOgO7ZlBg5mJQPjTEbaG0tyTIbpSDvIZwOrwHMFZYB8gdj6pqwwYfwz8sCQQRapJG3unNlpoKNsEQ55YDKYrX27wKYOWNpFFLKWiZg++Kqd1nOYLDYXYXPqtXU8beNri9SErCq3yeKhwbr7pe+fQh80IOBK5gpFIIgoG3LBnCMfeQgo9L1f71N9MB9QGQkT0c1FZ7IuHdpbGuais52bi/zmnlu6Bd9u/br3w0Sg7RwxfJilIUOYn3Qfcw+04AuSZ/OmDanfNnLYo5qtMmXq3j1utXEcP+ZpG2uOxQswV6uk//33Gljpj49jOpm5uaj9JcIJoN0qQDbkx8/e8eknpl/NmjWTY4891jTTP9mlg1qvH7BIYwQgGu6hDNLtWTAzCMOaAKAASMWLPpLj7xgnJ9wzU77Va4JFIdfo2D+xaodMVQqDtR6a/Y4c22uytCp6Qc7RxWhMS0xBqxOA2GveKFr/AGReypPsn8ytk9UGWbaD/N6+fbs5pSidOeoOTgUvZqTPktdd+3u7dsvN3U3wBB+IYt16U1cDIYNjs6TmmadhaPKgDD4DenTRzREANWni+LR8rjP7+aDecMMNNimUlZXZmpPvFEFpUGryuUnJTI1PxkRx/nlq2iqQYlMkb/lCxYdP1qyJ+ih6OFhYioCh6C8zMP0gKEAfCMZQr/tE9AHl9nr5HQc+PFDj5TDju5npzOvRUPoCyFFUgElZyI/Jk8gc/fT6fSKgLAI1zsCURZqvh/32mqvtN2Ya5XCfWwxEbbkPF4AJ5Xutz7AJ8HdXX2mmIQeTDG2i3dzH8cbrr9kkCHD5jQ/PkgDs7mVPnDDO6nOdYdmANt2tmxyILrK8wodxLfQwafoinXwWCwzlCs4aiF+vqbYHUoxLYBbYijXzcYqY7/9pkpzUY5zc/NI2eVfTrhjyrJzW6ykNiIySVzbvkTkKttZ/miKnFk2UWya9ZpFITMidiS9orAVrsvLP4qOzWcJc6QSQAIaOZe1fT5s5c6bNMphPRMwQbrzYeNqpJ5vyfev0U21w3lz2hoVmfUY/8z9PNzMQkP15yECp1MVTIlEMPPe5Eud8qxA0oKxPt2+T7517dho6dpMGe55dI3zYzsMOCo9Kuv9FXvwwnxS6d7vRondHH3mUtGzeIt05UmtiURkOKhloAGvVoqUFM4zxVYZEWH1XigcG6KetlSnIyIPiuFK5L5kuX2C6JtFF8qCkHkAAQMjD2+uRVpYNSMO3cpC7fF6Y+ry1xwHpJngcdHAg+DoZY8fk57J0wANWAO3RzdmzZtiYue/5k4vON2vEghwEfrRNHoWlDIDPvUy8TLBeLv2ifQREPtlGlKDGgOhsylhaJFV1jH2jccg+u0Ml/6FN82dMc1OAmWuQWGEWdEhMOphlhx7srl+gbaAZK3WVep6GAtk6+74e59wyTFrdNUOOLnpOBr/yjuVZphh9eVONsR/RyVVa0Jtqb8Jo8S4Oa4dtaE02CoeqA+uZhiWMxnaZJFcup7ZJt86wx44tULt27coJITGxxowaLYMHDrJNorb4q4qGGcCOEPym15cuMVOFw6NL+G8PPjDYGIGNpQiTNK4TFePcQ+yff/659OrVyxZBWRjt06ePbNoEdwfWBmxsuIV9Nm0gzK+PDo0Za20eM4bIVfjQthEjRggMyJaueC+dzZrug2q/yhYusvvxESg/Zrphw4bZomznzp2la9euxqTh49GpGnlGI2ZXXHGZLURfryH8GRqZM/kn/mGxslI/7efixN+bp0AmbZDKw/OwjYs845KlgFI1r7hO2gZdoPfF6PnKFN10AmFCYVF36GOPhLYkdQFIWNWZ1dvJ5IFlAsNzL+MV94H7mTBH//Uv8uILz6fRZMCIOQ9YKRszELCxfOH3AzQWxQH7L37+U3niLyPki11svQhbtzh/TBfsmUDIwzLHokWL0jHJvi7Bx1B9shCNS9e0LOrhgg/ZXLnZx2ghZCUZDMaJpSvkwu4PygD1wWgKwPMFZAB1/4zVcsodE+SseyfLW3oPlr0tcmsZPPi5Up81a1c0XH5ZPDq9nzLsXflJ1MTr9gZ7UCYn2FzzCZS4Emaff0rtZFdK73NSMCFfBGehXxUqDOWz/rChau9H5mZFOSZz8kmUIqcgIT37GIYrfK29gansk5nMi032OhbatJy36JlEG+MZKvsoS6FHQnLyCSBy5acf8TlWTLwtKrsFy3d6xPdQBumFtlrF6ZynUUzu8a1cSaAjHeNaMk4mWM+XsDH5e/fqaeC7p6iXRXqJJhPASs3yaBy9/PLdhNp8D2Ru0nGW9yWM3K6SXFvjSc9VIru1Kvc8WWov5gAWknhSOexjNJAlgQnU7C+zyuSi2x6Wm5+eHR66RFAWrA8RQtJWacalSZjeAhfokhZGeQve3ywX9HhUflI0woIgX7FnMtnHGHLEAY789+6HDiV7CrVQtobl5orAdfHHo6qV0WZg0lA2BDV8+HCjfswFnG+27uAL8RuGC+/xt4UJ+8TPN2V3ze/vmbXs4/Xxvkg3O2JgsLk33tRrPfcd/VWYcrl+mIgLvI3LNwinwxyGoqAP4eVn25Dts8ti9257jiJPLoXaWwjs3t7428vKbk/y9FobEOxCAAkshxl34rFHyZRnJwjmIv4YviW+cbz9KrvjnlJ8LLOLy9k2xToQn8dmo5eR/0q4vH/+EEwz26Gv3x7d48lo1B9GIoI4c8Nu0d1U9jt+T6L7a+wKAUAMg6l+skDNIzaw3zy1GxcrED2P1RNN6jnCyYIuHdfAtAnIcs+/BWWLV9/tharJJz73NMw7Xy/BJj/zjO+YH2BgTxaHC/mA8eAXUoC9bbeJB8QHmO84vZAi5A14IqBa28uScrKDHssqvKgofLJtievYW3voV9y+2DwtBPTciOXXV4gN9taeQm21SSphQRaoffcG2+eIfrILxAMqzl61NjEkO4cK+VZeZyzjuC/Z81rRxZyUHQX5TOZRPX9TFQxVPPQpmbt8gzEVvhQmopEcL61J0khfrsjrOkbDxWWbLK8NsG9AtAczw/34ZoCs/8hRWu6adOHZAZ0LeCQ+SMbU21eH668dzhJIXKF/swjy1skC1dQGGczi71rcphp/z5+fkNJ3tqb/raWiXNGUmJFfqvkFa+3QY9jMN+T7PYbKj3o8ZiBjyS0Nxet6Deso7B+2R2L0/v4jx0jpqg0GvF36G1azRW8TUhKM8fff17YI/82irK++XgKFJZB7/YBfz7CE2e16+FYrFp45AAUmoj8OYzpvZh5+WTAxt+mNd48vlWnv7pIvExBSjm27SiYZ/20mqP6hPMoHaJRvALM25SKe1tR6NqvX6UNEAnUCGfq8fPUaeWnO/PQ/ZwIG2M3ZhqAIPjiQZAWNt1yRh2fLWEczj0oz+Z5IshJF/JJXwEWgqVAsrd/2mfR9ZGju/fnpf3AJPoQDOonlHyKirm/m4SqB2iDLSMId2DgqxVupditgfM3K17dwpCv0v7GE+GIwG9/QP+wOtPhTshfRTEDFSwhSJE/VJoU4c/qDmsEqJDNMlrOx64nscFXZQ6/f+wWZdyk/WhSUPd2squcp0Ox/RivQ9J+qw3I/u/5WGbv47bC5V5/nso2/aaH8UDglW6fyHrnRAmvt8IjW9CyIcujJu77Fh6EEaoEsZiyPGAYbLWytCazCmpF+2z9Pzy1mk7+ySj2qGgIhIRJY+voq+fDLAJgKBdRu1t0ScjJ7kTIqeX13eEmBgYedHilVhfWx3MIkbUkilYfhgNV3+dCTwH5BRpfi3QEGNEBmDATgfDE0LESH/xnGdQCYC5j4To2w3pYAEyeO7SP2r295O1b4h38B1KDNYJ6svyVAi+zE+gDjoadwh2OLFWQRS0Q7LLKMlq/QrvC2CSo5wvsY0xC93gCglm39wtbBwr79wGj2nkfu8132tpCc+wfveUBLK3ZGi0BYj7LDUWcPuT7XApmTSCGQ1dZpD6uHQIe99NSYKvhLAGvUrAWyent5+rQ026YCsPUe29Ef7TpI7vOASn4UMdyXtqE+8nHIKdvh2uCCICsENDf3YvCZ0BwziZ8UGCmfleCt3ZiOmsdC+cEKDOvLCbDidS8PjvjmkPRaHsq94sN16Or7fahI4P8BthZdhcXLSTcAAAAASUVORK5CYII=</Binary>
      </Property>
      <Property name="Location">3, 5</Property>
      <Property name="TabStop">False</Property>
      <Property name="Name">operatorConsoleImage2</Property>
      <Property name="DataBindings">
        <Property name="DefaultDataSourceUpdateMode">OnValidation</Property>
      </Property>
      <Parameter Name="JavaScript variable" Description="If the filename of a valid Image file is assigned to this variable, the displayed image will change to it" Type="1" Value="" ValueToDisplay="" Hide_if="" />
      <Parameter Name="Always use global context" Description="If checked, the variable above will always be retrieved from the Global context" Type="0" Value="0" ValueToDisplay="" Hide_if="" />
      <Parameter Name="Image file" Description="Select image file to display" Type="9" Value="C:\VWorks Workspace\Forms\ChipSeq\Supporting Files\agilent.jpg" ValueToDisplay="Image Files(*.jpg;*.png;*.bmp)|*.jpg;*.png;*.bmp||" Hide_if="" />
      <Parameter Name="Enabled" Description="" Type="0" Value="1" ValueToDisplay="" Hide_if="" />
      <Parameter Name="Value" Description="" Type="1" Value="" ValueToDisplay="" Hide_if="" />
    </Object>
    <Object type="ToolboxLibrary.OperatorConsoleStatic, Toolbox, Version=1.0.4141.41937, Culture=neutral, PublicKeyToken=null" name="operatorConsoleStatic5" children="Controls">
      <Property name="TabIndex">107</Property>
      <Property name="Name">operatorConsoleStatic5</Property>
      <Property name="Size">27, 23</Property>
      <Property name="Font">Tahoma, 10pt</Property>
      <Property name="UseCompatibleTextRendering">True</Property>
      <Property name="ForeColor">0, 0, 0</Property>
      <Property name="Location">175, 349</Property>
      <Property name="DataBindings">
        <Property name="DefaultDataSourceUpdateMode">OnValidation</Property>
      </Property>
      <Parameter Name="JavaScript variable" Description="The variable whose value is displayed in this field" Type="1" Value="columns_samples" ValueToDisplay="" Hide_if="" />
      <Parameter Name="Always use global context" Description="If checked, the variable above will always be retrieved from the Global context" Type="0" Value="1" ValueToDisplay="" Hide_if="" />
      <Parameter Name="Display string" Description="The string to display in the static text control" Type="1" Value="" ValueToDisplay="" Hide_if="Variable(JavaScript variable) != Const(&quot;&quot;)" />
      <Parameter Name="Border" Description="If the static text control is to be drawn with a border around it" Type="0" Value="0" ValueToDisplay="" Hide_if="" />
      <Parameter Name="Font size" Description="The point size of the font used to display text in this field" Type="8" Value="10" ValueToDisplay="" Hide_if="">
        <Ranges>
          <Range Value="1" />
          <Range Value="72" />
        </Ranges>
      </Parameter>
      <Parameter Name="Font color" Description="The color of the font used to display text in this field" Type="32" Value="0" ValueToDisplay="" Hide_if="" />
      <Parameter Name="Enabled" Description="" Type="0" Value="1" ValueToDisplay="" Hide_if="" />
      <Parameter Name="Value" Description="" Type="1" Value="" ValueToDisplay="" Hide_if="" />
    </Object>
    <Object type="ToolboxLibrary.OperatorConsoleStatic, Toolbox, Version=1.0.4141.41937, Culture=neutral, PublicKeyToken=null" name="operatorConsoleStatic4" children="Controls">
      <Property name="TabIndex">13</Property>
      <Property name="Name">operatorConsoleStatic4</Property>
      <Property name="Size">319, 41</Property>
      <Property name="Text">Workstation Setup</Property>
      <Property name="Font">Tahoma, 22pt</Property>
      <Property name="UseCompatibleTextRendering">True</Property>
      <Property name="ForeColor">255, 255, 255</Property>
      <Property name="Location">397, 25</Property>
      <Property name="DataBindings">
        <Property name="DefaultDataSourceUpdateMode">OnValidation</Property>
      </Property>
      <Parameter Name="JavaScript variable" Description="The variable whose value is displayed in this field" Type="1" Value="" ValueToDisplay="" Hide_if="" />
      <Parameter Name="Always use global context" Description="If checked, the variable above will always be retrieved from the Global context" Type="0" Value="0" ValueToDisplay="" Hide_if="" />
      <Parameter Name="Display string" Description="The string to display in the static text control" Type="1" Value="Workstation Setup" ValueToDisplay="" Hide_if="Variable(JavaScript variable) != Const(&quot;&quot;)" />
      <Parameter Name="Border" Description="If the static text control is to be drawn with a border around it" Type="0" Value="0" ValueToDisplay="" Hide_if="" />
      <Parameter Name="Font size" Description="The point size of the font used to display text in this field" Type="8" Value="22" ValueToDisplay="" Hide_if="">
        <Ranges>
          <Range Value="1" />
          <Range Value="72" />
        </Ranges>
      </Parameter>
      <Parameter Name="Font color" Description="The color of the font used to display text in this field" Type="32" Value="16777215" ValueToDisplay="" Hide_if="" />
      <Parameter Name="Enabled" Description="" Type="0" Value="1" ValueToDisplay="" Hide_if="" />
      <Parameter Name="Value" Description="" Type="1" Value="Workstation Setup" ValueToDisplay="" Hide_if="" />
    </Object>
    <Property name="Size">10000, 30000</Property>
    <Property name="DataBindings">
      <Property name="DefaultDataSourceUpdateMode">OnValidation</Property>
    </Property>
    <Property name="Name">mainContainer1</Property>
  </Object>
</velocity11>
