# Supplementary material for: AHT-ChIP-seq: a completely automated robotic protocol for high-throughput chromatin immunoprecipitation
Source: Genome Biol. 2013 Nov 7;14(11):R124. doi: 10.1186/gb-2013-14-11-r124 (PMC4053851; doi:10.1186/gb-2013-14-11-r124)
Supplement: Additional file 3 — Agilent file for automated ChIP method. [file gb-2013-14-11-r124-S3.zip › Additional file 3/collection_only.pro]

<?xml version='1.0' encoding='ASCII' ?>
<Velocity11 file='Protocol_Data' md5sum='a5e5e420a983f9b501d028c1c89c870b' version='2.0' >
	<File_Info AllowSimultaneousRun='1' AutoLoadRacks='When the main protocol starts' AutoUnloadRacks='0' AutomaticallyLoadFormFile='1' Barcodes_Directory='' DeleteHitpickFiles='1' Description='' Device_File='C:\VWorks Workspace\Device Files\SureSelect\XT_Illumina\BravoMiniPHBenchCel_round_magnet.dev' DynamicAssignPlateStorageLoad='0' FinishScript='' Form_File='' HandlePlatesInInstance='1' Notes='' PipettePlatesInInstanceOrder='1' Protocol_Alias='' StartScript='' Use_Global_JS_Context='1' />
	<Processes >
		<Startup_Processes >
			<Process >
				<Minimized >0</Minimized>
				<Task Name='BuiltIn::JavaScript' >
					<Enable_Backup >0</Enable_Backup>
					<Task_Disabled >0</Task_Disabled>
					<Has_Breakpoint >0</Has_Breakpoint>
					<Advanced_Settings >
						<Setting Name='Estimated time' Value='0' />
					</Advanced_Settings>
					<TaskScript Name='TaskScript' Value='// load functions
protocol_scripts = &quot;C:/VWorks Workspace/Scripts/ChipSeq/&quot;
open(protocol_scripts+&quot;chipseq_protocol_functions.js&quot;)

// Update form
update_status(&quot;Starting&quot;)' />
				</Task>
				<Task Name='BuiltIn::Configure Labware' >
					<Devices >
						<Device Device_Name='Bravo - 1' Location_Name='' />
					</Devices>
					<Enable_Backup >0</Enable_Backup>
					<Task_Disabled >0</Task_Disabled>
					<Has_Breakpoint >0</Has_Breakpoint>
					<Advanced_Settings />
					<TaskScript Name='TaskScript' Value='' />
					<Parameters >
						<Parameter Category='' Name='Device to use' Value='Bravo - 1' />
						<Parameter Category='' Name='Display confirmation' Value='' />
						<Parameter Category='' Name='1' Value='96 Deep Well PP Sqr Well V Btm' />
						<Parameter Category='' Name='2' Value='' />
						<Parameter Category='' Name='3' Value='' />
						<Parameter Category='' Name='4' Value='' />
						<Parameter Category='' Name='5' Value='' />
						<Parameter Category='' Name='6' Value='' />
						<Parameter Category='' Name='7' Value='' />
						<Parameter Category='' Name='8' Value='' />
						<Parameter Category='' Name='9' Value='' />
					</Parameters>
				</Task>
				<Task Name='Bravo::Set temperature - Position' >
					<Devices >
						<Device Device_Name='Bravo - 1' Location_Name='1' />
					</Devices>
					<Enable_Backup >0</Enable_Backup>
					<Task_Disabled >0</Task_Disabled>
					<Has_Breakpoint >0</Has_Breakpoint>
					<Advanced_Settings >
						<Setting Name='Estimated time' Value='2' />
					</Advanced_Settings>
					<TaskScript Name='TaskScript' Value='' />
					<Parameters >
						<Parameter Category='' Name='Location' Value='4' />
						<Parameter Category='' Name='Turn off temperature' Value='1' />
						<Parameter Category='' Name='Temperature' Value='37' />
						<Parameter Category='' Name='Wait' Value='' />
						<Parameter Category='' Name='Temperature Tolerance' Value='' />
						<Parameter Category='' Name='Timeout' Value='1' />
						<Parameter Category='' Name='Allow concurrent operation' Value='0' />
					</Parameters>
				</Task>
				<Task Name='Bravo::Set temperature - Position' >
					<Devices >
						<Device Device_Name='Bravo - 1' Location_Name='1' />
					</Devices>
					<Enable_Backup >0</Enable_Backup>
					<Task_Disabled >0</Task_Disabled>
					<Has_Breakpoint >0</Has_Breakpoint>
					<Advanced_Settings >
						<Setting Name='Estimated time' Value='1' />
					</Advanced_Settings>
					<TaskScript Name='TaskScript' Value='' />
					<Parameters >
						<Parameter Category='' Name='Location' Value='6' />
						<Parameter Category='' Name='Turn off temperature' Value='1' />
						<Parameter Category='' Name='Temperature' Value='4' />
						<Parameter Category='' Name='Wait' Value='' />
						<Parameter Category='' Name='Temperature Tolerance' Value='' />
						<Parameter Category='' Name='Timeout' Value='1' />
						<Parameter Category='' Name='Allow concurrent operation' Value='0' />
					</Parameters>
				</Task>
				<Plate_Parameters >
					<Parameter Name='Plate name' Value='startup process - 1' />
				</Plate_Parameters>
				<Quarantine_After_Process >0</Quarantine_After_Process>
			</Process>
		</Startup_Processes>
		<Main_Processes >
			<Process >
				<Minimized >0</Minimized>
				<Task Name='BuiltIn::Unload' >
					<Devices >
						<Device Device_Name='Agilent Labware MiniHub - 1' Location_Name='' />
					</Devices>
					<Enable_Backup >0</Enable_Backup>
					<Task_Disabled >0</Task_Disabled>
					<Has_Breakpoint >0</Has_Breakpoint>
					<Advanced_Settings >
						<Setting Name='Estimated time' Value='0' />
					</Advanced_Settings>
					<TaskScript Name='TaskScript' Value='' />
					<Parameters >
						<Parameter Category='' Name='unloadFrom' Value='' />
					</Parameters>
					<Parameter >
						<RemoveFromGroups Name='RemoveFromGroups' Value='0' />
						<AssignedLocations_Node >
							<LocationInfo Value='Agilent Labware MiniHub - 1, cassette 2, slot 4' />
						</AssignedLocations_Node>
					</Parameter>
				</Task>
				<Task Name='BuiltIn::Incubate' >
					<Devices >
						<Device Device_Name='Bravo - 1' Location_Name='7' />
					</Devices>
					<Enable_Backup >0</Enable_Backup>
					<Task_Disabled >0</Task_Disabled>
					<Has_Breakpoint >0</Has_Breakpoint>
					<Advanced_Settings />
					<TaskScript Name='TaskScript' Value='// set incubation time
incubate(3)
' />
					<Parameters >
						<Parameter Category='' Name='Incubation time' Value='180' />
						<Parameter Category='' Name='Use relative timing' Value='0' />
						<Parameter Category='' Name='Allow plates to incubate at locations with BCRs' Value='0' />
					</Parameters>
				</Task>
				<Task Name='Bravo::SubProcess' >
					<Enable_Backup >0</Enable_Backup>
					<Task_Disabled >0</Task_Disabled>
					<Has_Breakpoint >0</Has_Breakpoint>
					<Advanced_Settings >
						<Setting Name='Estimated time' Value='5.0' />
					</Advanced_Settings>
					<TaskScript Name='TaskScript' Value='' />
					<Parameters >
						<Parameter Category='' Name='Sub-process name' Value='Transfer supernatant' />
						<Parameter Category='Static labware configuration' Name='Display confirmation' Value='Don&apos;t display' />
						<Parameter Category='Static labware configuration' Name='1' Value='&lt;use default&gt;' />
						<Parameter Category='Static labware configuration' Name='2' Value='&lt;use default&gt;' />
						<Parameter Category='Static labware configuration' Name='3' Value='&lt;use default&gt;' />
						<Parameter Category='Static labware configuration' Name='4' Value='&lt;use default&gt;' />
						<Parameter Category='Static labware configuration' Name='5' Value='&lt;use default&gt;' />
						<Parameter Category='Static labware configuration' Name='6' Value='&lt;use default&gt;' />
						<Parameter Category='Static labware configuration' Name='7' Value='&lt;use default&gt;' />
						<Parameter Category='Static labware configuration' Name='8' Value='&lt;use default&gt;' />
						<Parameter Category='Static labware configuration' Name='9' Value='&lt;use default&gt;' />
					</Parameters>
					<Parameters >
						<Parameter Centrifuge='0' Name='SubProcess_Name' Pipettor='1' Value='Transfer supernatant' />
					</Parameters>
				</Task>
				<Task Name='BuiltIn::Load' >
					<Devices >
						<Device Device_Name='Agilent Labware MiniHub - 1' Location_Name='' />
					</Devices>
					<Enable_Backup >0</Enable_Backup>
					<Task_Disabled >0</Task_Disabled>
					<Has_Breakpoint >0</Has_Breakpoint>
					<Advanced_Settings >
						<Setting Name='Estimated time' Value='0' />
					</Advanced_Settings>
					<TaskScript Name='TaskScript' Value='' />
					<Parameters >
						<Parameter Category='' Name='loadIntoByLocation' Value='' />
						<Parameter Category='' Name='loadIntoByGroup' Value='' />
					</Parameters>
					<Parameter >
						<useOriginalLocations Name='useOriginalLocations' Value='1' />
					</Parameter>
				</Task>
				<Plate_Parameters >
					<Parameter Name='Plate name' Value='DNA Plate' />
					<Parameter Name='Plate type' Value='96 Eppendorf Twin.tec PCR' />
					<Parameter Name='Simultaneous plates' Value='1' />
					<Parameter Name='Plates have lids' Value='0' />
					<Parameter Name='Plates enter the system sealed' Value='0' />
					<Parameter Name='Use single instance of plate' Value='0' />
					<Parameter Name='Automatically update labware' Value='0' />
					<Parameter Name='Enable timed release' Value='0' />
					<Parameter Name='Release time' Value='30' />
					<Parameter Name='Barcode filename' Value='No Selection' />
					<Parameter Name='Has header' Value='' />
					<Parameter Name='Barcode or header South' Value='No Selection' />
					<Parameter Name='Barcode or header West' Value='No Selection' />
					<Parameter Name='Barcode or header North' Value='No Selection' />
					<Parameter Name='Barcode or header East' Value='No Selection' />
				</Plate_Parameters>
				<Quarantine_After_Process >0</Quarantine_After_Process>
			</Process>
			<Process >
				<Minimized >0</Minimized>
				<Task Name='BuiltIn::Unload' >
					<Devices >
						<Device Device_Name='Agilent Labware MiniHub - 1' Location_Name='' />
					</Devices>
					<Enable_Backup >0</Enable_Backup>
					<Task_Disabled >0</Task_Disabled>
					<Has_Breakpoint >0</Has_Breakpoint>
					<Advanced_Settings >
						<Setting Name='Estimated time' Value='0' />
					</Advanced_Settings>
					<TaskScript Name='TaskScript' Value='' />
					<Parameters >
						<Parameter Category='' Name='unloadFrom' Value='' />
					</Parameters>
					<Parameter >
						<RemoveFromGroups Name='RemoveFromGroups' Value='0' />
						<AssignedLocations_Node >
							<LocationInfo Value='Agilent Labware MiniHub - 1, cassette 2, slot 5' />
						</AssignedLocations_Node>
					</Parameter>
				</Task>
				<Task Name='BuiltIn::Place Plate' >
					<Devices >
						<Device Device_Name='Bravo - 1' Location_Name='5' />
					</Devices>
					<Enable_Backup >0</Enable_Backup>
					<Task_Disabled >0</Task_Disabled>
					<Has_Breakpoint >0</Has_Breakpoint>
					<Advanced_Settings />
					<TaskScript Name='TaskScript' Value='' />
					<Parameters >
						<Parameter Category='' Name='Device to use' Value='Bravo - 1' />
						<Parameter Category='' Name='Location to use' Value='5' />
					</Parameters>
				</Task>
				<Task Name='Bravo::SubProcess' >
					<Enable_Backup >0</Enable_Backup>
					<Task_Disabled >0</Task_Disabled>
					<Has_Breakpoint >0</Has_Breakpoint>
					<Advanced_Settings >
						<Setting Name='Estimated time' Value='5.0' />
					</Advanced_Settings>
					<TaskScript Name='TaskScript' Value='' />
					<Parameters >
						<Parameter Category='' Name='Sub-process name' Value='TE addition' />
						<Parameter Category='Static labware configuration' Name='Display confirmation' Value='Don&apos;t display' />
						<Parameter Category='Static labware configuration' Name='1' Value='&lt;use default&gt;' />
						<Parameter Category='Static labware configuration' Name='2' Value='&lt;use default&gt;' />
						<Parameter Category='Static labware configuration' Name='3' Value='&lt;use default&gt;' />
						<Parameter Category='Static labware configuration' Name='4' Value='&lt;use default&gt;' />
						<Parameter Category='Static labware configuration' Name='5' Value='&lt;use default&gt;' />
						<Parameter Category='Static labware configuration' Name='6' Value='&lt;use default&gt;' />
						<Parameter Category='Static labware configuration' Name='7' Value='&lt;use default&gt;' />
						<Parameter Category='Static labware configuration' Name='8' Value='&lt;use default&gt;' />
						<Parameter Category='Static labware configuration' Name='9' Value='&lt;use default&gt;' />
					</Parameters>
					<Parameters >
						<Parameter Centrifuge='0' Name='SubProcess_Name' Pipettor='1' Value='TE addition' />
					</Parameters>
				</Task>
				<Task Name='Bravo::SubProcess' >
					<Enable_Backup >0</Enable_Backup>
					<Task_Disabled >0</Task_Disabled>
					<Has_Breakpoint >0</Has_Breakpoint>
					<Advanced_Settings >
						<Setting Name='Estimated time' Value='5.0' />
					</Advanced_Settings>
					<TaskScript Name='TaskScript' Value='' />
					<Parameters >
						<Parameter Category='' Name='Sub-process name' Value='Transfer supernatant' />
						<Parameter Category='Static labware configuration' Name='Display confirmation' Value='Don&apos;t display' />
						<Parameter Category='Static labware configuration' Name='1' Value='&lt;use default&gt;' />
						<Parameter Category='Static labware configuration' Name='2' Value='&lt;use default&gt;' />
						<Parameter Category='Static labware configuration' Name='3' Value='&lt;use default&gt;' />
						<Parameter Category='Static labware configuration' Name='4' Value='&lt;use default&gt;' />
						<Parameter Category='Static labware configuration' Name='5' Value='&lt;use default&gt;' />
						<Parameter Category='Static labware configuration' Name='6' Value='&lt;use default&gt;' />
						<Parameter Category='Static labware configuration' Name='7' Value='&lt;use default&gt;' />
						<Parameter Category='Static labware configuration' Name='8' Value='&lt;use default&gt;' />
						<Parameter Category='Static labware configuration' Name='9' Value='&lt;use default&gt;' />
					</Parameters>
					<Parameters >
						<Parameter Centrifuge='0' Name='SubProcess_Name' Pipettor='1' Value='Transfer supernatant' />
					</Parameters>
				</Task>
				<Task Name='BuiltIn::Load' >
					<Devices >
						<Device Device_Name='Agilent Labware MiniHub - 1' Location_Name='' />
					</Devices>
					<Enable_Backup >0</Enable_Backup>
					<Task_Disabled >0</Task_Disabled>
					<Has_Breakpoint >0</Has_Breakpoint>
					<Advanced_Settings >
						<Setting Name='Estimated time' Value='0' />
					</Advanced_Settings>
					<TaskScript Name='TaskScript' Value='' />
					<Parameters >
						<Parameter Category='' Name='loadIntoByLocation' Value='' />
						<Parameter Category='' Name='loadIntoByGroup' Value='' />
					</Parameters>
					<Parameter >
						<useOriginalLocations Name='useOriginalLocations' Value='1' />
					</Parameter>
				</Task>
				<Plate_Parameters >
					<Parameter Name='Plate name' Value='Processing Plate' />
					<Parameter Name='Plate type' Value='96 Eppendorf Twin.tec PCR' />
					<Parameter Name='Simultaneous plates' Value='1' />
					<Parameter Name='Plates have lids' Value='0' />
					<Parameter Name='Plates enter the system sealed' Value='0' />
					<Parameter Name='Use single instance of plate' Value='0' />
					<Parameter Name='Automatically update labware' Value='0' />
					<Parameter Name='Enable timed release' Value='0' />
					<Parameter Name='Release time' Value='30' />
					<Parameter Name='Barcode filename' Value='No Selection' />
					<Parameter Name='Has header' Value='' />
					<Parameter Name='Barcode or header South' Value='No Selection' />
					<Parameter Name='Barcode or header West' Value='No Selection' />
					<Parameter Name='Barcode or header North' Value='No Selection' />
					<Parameter Name='Barcode or header East' Value='No Selection' />
				</Plate_Parameters>
				<Quarantine_After_Process >0</Quarantine_After_Process>
			</Process>
			<Process >
				<Minimized >0</Minimized>
				<Task Name='BuiltIn::Unload' >
					<Devices >
						<Device Device_Name='Agilent Labware MiniHub - 1' Location_Name='' />
					</Devices>
					<Enable_Backup >0</Enable_Backup>
					<Task_Disabled >0</Task_Disabled>
					<Has_Breakpoint >0</Has_Breakpoint>
					<Advanced_Settings >
						<Setting Name='Estimated time' Value='0' />
					</Advanced_Settings>
					<TaskScript Name='TaskScript' Value='' />
					<Parameters >
						<Parameter Category='' Name='unloadFrom' Value='' />
					</Parameters>
					<Parameter >
						<RemoveFromGroups Name='RemoveFromGroups' Value='0' />
						<AssignedLocations_Node >
							<LocationInfo Value='Agilent Labware MiniHub - 1, cassette 1, slot 2' />
						</AssignedLocations_Node>
					</Parameter>
				</Task>
				<Task Name='BuiltIn::Place Plate' >
					<Devices >
						<Device Device_Name='Bravo - 1' Location_Name='6' />
					</Devices>
					<Enable_Backup >0</Enable_Backup>
					<Task_Disabled >0</Task_Disabled>
					<Has_Breakpoint >0</Has_Breakpoint>
					<Advanced_Settings />
					<TaskScript Name='TaskScript' Value='' />
					<Parameters >
						<Parameter Category='' Name='Device to use' Value='Bravo - 1' />
						<Parameter Category='' Name='Location to use' Value='6' />
					</Parameters>
				</Task>
				<Task Name='Bravo::SubProcess' >
					<Enable_Backup >0</Enable_Backup>
					<Task_Disabled >0</Task_Disabled>
					<Has_Breakpoint >0</Has_Breakpoint>
					<Advanced_Settings >
						<Setting Name='Estimated time' Value='5.0' />
					</Advanced_Settings>
					<TaskScript Name='TaskScript' Value='' />
					<Parameters >
						<Parameter Category='' Name='Sub-process name' Value='TE addition' />
						<Parameter Category='Static labware configuration' Name='Display confirmation' Value='Don&apos;t display' />
						<Parameter Category='Static labware configuration' Name='1' Value='&lt;use default&gt;' />
						<Parameter Category='Static labware configuration' Name='2' Value='&lt;use default&gt;' />
						<Parameter Category='Static labware configuration' Name='3' Value='&lt;use default&gt;' />
						<Parameter Category='Static labware configuration' Name='4' Value='&lt;use default&gt;' />
						<Parameter Category='Static labware configuration' Name='5' Value='&lt;use default&gt;' />
						<Parameter Category='Static labware configuration' Name='6' Value='&lt;use default&gt;' />
						<Parameter Category='Static labware configuration' Name='7' Value='&lt;use default&gt;' />
						<Parameter Category='Static labware configuration' Name='8' Value='&lt;use default&gt;' />
						<Parameter Category='Static labware configuration' Name='9' Value='&lt;use default&gt;' />
					</Parameters>
					<Parameters >
						<Parameter Centrifuge='0' Name='SubProcess_Name' Pipettor='1' Value='TE addition' />
					</Parameters>
				</Task>
				<Task Name='BuiltIn::Load' >
					<Devices >
						<Device Device_Name='Agilent Labware MiniHub - 1' Location_Name='' />
					</Devices>
					<Enable_Backup >0</Enable_Backup>
					<Task_Disabled >0</Task_Disabled>
					<Has_Breakpoint >0</Has_Breakpoint>
					<Advanced_Settings >
						<Setting Name='Estimated time' Value='0' />
					</Advanced_Settings>
					<TaskScript Name='TaskScript' Value='' />
					<Parameters >
						<Parameter Category='' Name='loadIntoByLocation' Value='' />
						<Parameter Category='' Name='loadIntoByGroup' Value='' />
					</Parameters>
					<Parameter >
						<useOriginalLocations Name='useOriginalLocations' Value='1' />
					</Parameter>
				</Task>
				<Plate_Parameters >
					<Parameter Name='Plate name' Value='TE Solution' />
					<Parameter Name='Plate type' Value='96 Matrix open reservoir movable' />
					<Parameter Name='Simultaneous plates' Value='1' />
					<Parameter Name='Plates have lids' Value='0' />
					<Parameter Name='Plates enter the system sealed' Value='0' />
					<Parameter Name='Use single instance of plate' Value='0' />
					<Parameter Name='Automatically update labware' Value='0' />
					<Parameter Name='Enable timed release' Value='0' />
					<Parameter Name='Release time' Value='30' />
					<Parameter Name='Barcode filename' Value='No Selection' />
					<Parameter Name='Has header' Value='' />
					<Parameter Name='Barcode or header South' Value='No Selection' />
					<Parameter Name='Barcode or header West' Value='No Selection' />
					<Parameter Name='Barcode or header North' Value='No Selection' />
					<Parameter Name='Barcode or header East' Value='No Selection' />
				</Plate_Parameters>
				<Quarantine_After_Process >0</Quarantine_After_Process>
			</Process>
			<Process >
				<Minimized >0</Minimized>
				<Task Name='BuiltIn::Downstack' >
					<Devices >
						<Device Device_Name='BenchCel - 1' Location_Name='Stacker 1' />
					</Devices>
					<Enable_Backup >0</Enable_Backup>
					<Task_Disabled >0</Task_Disabled>
					<Has_Breakpoint >0</Has_Breakpoint>
					<Advanced_Settings >
						<Setting Name='Estimated time' Value='0' />
					</Advanced_Settings>
					<TaskScript Name='TaskScript' Value='' />
					<Parameters >
						<Parameter Category='' Name='Free empty stackers' Value='1' />
					</Parameters>
				</Task>
				<Task Name='BuiltIn::Place Plate' >
					<Devices >
						<Device Device_Name='Bravo - 1' Location_Name='2' />
					</Devices>
					<Enable_Backup >0</Enable_Backup>
					<Task_Disabled >0</Task_Disabled>
					<Has_Breakpoint >0</Has_Breakpoint>
					<Advanced_Settings />
					<TaskScript Name='TaskScript' Value='' />
					<Parameters >
						<Parameter Category='' Name='Device to use' Value='Bravo - 1' />
						<Parameter Category='' Name='Location to use' Value='2' />
					</Parameters>
				</Task>
				<Task Name='Bravo::SubProcess' >
					<Enable_Backup >0</Enable_Backup>
					<Task_Disabled >0</Task_Disabled>
					<Has_Breakpoint >0</Has_Breakpoint>
					<Advanced_Settings >
						<Setting Name='Estimated time' Value='5.0' />
					</Advanced_Settings>
					<TaskScript Name='TaskScript' Value='' />
					<Parameters >
						<Parameter Category='' Name='Sub-process name' Value='TE addition' />
						<Parameter Category='Static labware configuration' Name='Display confirmation' Value='Don&apos;t display' />
						<Parameter Category='Static labware configuration' Name='1' Value='&lt;use default&gt;' />
						<Parameter Category='Static labware configuration' Name='2' Value='&lt;use default&gt;' />
						<Parameter Category='Static labware configuration' Name='3' Value='&lt;use default&gt;' />
						<Parameter Category='Static labware configuration' Name='4' Value='&lt;use default&gt;' />
						<Parameter Category='Static labware configuration' Name='5' Value='&lt;use default&gt;' />
						<Parameter Category='Static labware configuration' Name='6' Value='&lt;use default&gt;' />
						<Parameter Category='Static labware configuration' Name='7' Value='&lt;use default&gt;' />
						<Parameter Category='Static labware configuration' Name='8' Value='&lt;use default&gt;' />
						<Parameter Category='Static labware configuration' Name='9' Value='&lt;use default&gt;' />
					</Parameters>
					<Parameters >
						<Parameter Centrifuge='0' Name='SubProcess_Name' Pipettor='1' Value='TE addition' />
					</Parameters>
				</Task>
				<Task Name='Bravo::SubProcess' >
					<Enable_Backup >0</Enable_Backup>
					<Task_Disabled >0</Task_Disabled>
					<Has_Breakpoint >0</Has_Breakpoint>
					<Advanced_Settings >
						<Setting Name='Estimated time' Value='5.0' />
					</Advanced_Settings>
					<TaskScript Name='TaskScript' Value='' />
					<Parameters >
						<Parameter Category='' Name='Sub-process name' Value='Transfer supernatant' />
						<Parameter Category='Static labware configuration' Name='Display confirmation' Value='Don&apos;t display' />
						<Parameter Category='Static labware configuration' Name='1' Value='&lt;use default&gt;' />
						<Parameter Category='Static labware configuration' Name='2' Value='&lt;use default&gt;' />
						<Parameter Category='Static labware configuration' Name='3' Value='&lt;use default&gt;' />
						<Parameter Category='Static labware configuration' Name='4' Value='&lt;use default&gt;' />
						<Parameter Category='Static labware configuration' Name='5' Value='&lt;use default&gt;' />
						<Parameter Category='Static labware configuration' Name='6' Value='&lt;use default&gt;' />
						<Parameter Category='Static labware configuration' Name='7' Value='&lt;use default&gt;' />
						<Parameter Category='Static labware configuration' Name='8' Value='&lt;use default&gt;' />
						<Parameter Category='Static labware configuration' Name='9' Value='&lt;use default&gt;' />
					</Parameters>
					<Parameters >
						<Parameter Centrifuge='0' Name='SubProcess_Name' Pipettor='1' Value='Transfer supernatant' />
					</Parameters>
				</Task>
				<Task Name='BuiltIn::Upstack' >
					<Devices >
						<Device Device_Name='BenchCel - 1' Location_Name='Stacker 3' />
					</Devices>
					<Enable_Backup >0</Enable_Backup>
					<Task_Disabled >0</Task_Disabled>
					<Has_Breakpoint >0</Has_Breakpoint>
					<Advanced_Settings >
						<Setting Name='Estimated time' Value='0' />
					</Advanced_Settings>
					<TaskScript Name='TaskScript' Value='' />
				</Task>
				<Plate_Parameters >
					<Parameter Name='Plate name' Value='Tips for TE and transfer supernatant' />
					<Parameter Name='Plate type' Value='96 V11 LT250 Tip Box 19477.002' />
					<Parameter Name='Simultaneous plates' Value='1' />
					<Parameter Name='Plates have lids' Value='0' />
					<Parameter Name='Plates enter the system sealed' Value='0' />
					<Parameter Name='Use single instance of plate' Value='0' />
					<Parameter Name='Automatically update labware' Value='0' />
					<Parameter Name='Enable timed release' Value='0' />
					<Parameter Name='Release time' Value='30' />
					<Parameter Name='Barcode filename' Value='No Selection' />
					<Parameter Name='Has header' Value='' />
					<Parameter Name='Barcode or header South' Value='No Selection' />
					<Parameter Name='Barcode or header West' Value='No Selection' />
					<Parameter Name='Barcode or header North' Value='No Selection' />
					<Parameter Name='Barcode or header East' Value='No Selection' />
				</Plate_Parameters>
				<Quarantine_After_Process >0</Quarantine_After_Process>
			</Process>
			<Pipette_Process Name='TE addition' >
				<Minimized >0</Minimized>
				<Task Name='BuiltIn::Group Begin' >
					<Enable_Backup >0</Enable_Backup>
					<Task_Disabled >0</Task_Disabled>
					<Has_Breakpoint >0</Has_Breakpoint>
					<Advanced_Settings />
					<TaskScript Name='TaskScript' Value='' />
				</Task>
				<Task Name='BuiltIn::JavaScript' >
					<Enable_Backup >0</Enable_Backup>
					<Task_Disabled >0</Task_Disabled>
					<Has_Breakpoint >0</Has_Breakpoint>
					<Advanced_Settings >
						<Setting Name='Estimated time' Value='0' />
					</Advanced_Settings>
					<TaskScript Name='TaskScript' Value='// Update form
update_status(&quot;TE Addition&quot;)' />
				</Task>
				<Task Name='Bravo::secondary::Tips On' Task_Type='16' >
					<Enable_Backup >0</Enable_Backup>
					<Task_Disabled >0</Task_Disabled>
					<Has_Breakpoint >0</Has_Breakpoint>
					<Advanced_Settings >
						<Setting Name='Estimated time' Value='8' />
					</Advanced_Settings>
					<TaskScript Name='TaskScript' Value='' />
					<Parameters >
						<Parameter Category='' Name='Location, plate' Value='Tips for TE and transfer supernatant' />
						<Parameter Category='' Name='Location, location' Value='&lt;auto-select&gt;' />
						<Parameter Category='Properties' Name='Allow automatic tracking of tip usage' Value='0' />
						<Parameter Category='Properties' Name='Well selection' Value='&lt;?xml version=&apos;1.0&apos; encoding=&apos;ASCII&apos; ?&gt;
&lt;Velocity11 file=&apos;MetaData&apos; md5sum=&apos;9757f6c2d2ffcd4028d388c9a706d5ea&apos; version=&apos;1.0&apos; &gt;
	&lt;WellSelection CanBe16QuadrantPattern=&apos;0&apos; CanBeLinked=&apos;0&apos; CanBeQuadrantPattern=&apos;0&apos; IsLinked=&apos;0&apos; IsQuadrantPattern=&apos;0&apos; OnlyOneSelection=&apos;1&apos; OverwriteHeadMode=&apos;0&apos; QuadrantPattern=&apos;0&apos; StartingQuadrant=&apos;1&apos; &gt;
		&lt;PipetteHeadMode Channels=&apos;0&apos; ColumnCount=&apos;12&apos; RowCount=&apos;8&apos; SubsetConfig=&apos;0&apos; SubsetType=&apos;0&apos; TipType=&apos;1&apos; /&gt;
		&lt;Wells &gt;
			&lt;Well Column=&apos;0&apos; Row=&apos;0&apos; /&gt;
		&lt;/Wells&gt;
	&lt;/WellSelection&gt;
&lt;/Velocity11&gt;' />
					</Parameters>
					<PipetteHead Disposable='1' HasTips='1' MaxRange='251' MinRange='-41' Name='96LT, 200 �L Series III' >
						<PipetteHeadMode Channels='0' ColumnCount='12' RowCount='8' SubsetConfig='0' SubsetType='0' TipType='1' />
					</PipetteHead>
				</Task>
				<Task Name='Bravo::secondary::Aspirate' Task_Type='1' >
					<Enable_Backup >0</Enable_Backup>
					<Task_Disabled >0</Task_Disabled>
					<Has_Breakpoint >0</Has_Breakpoint>
					<Advanced_Settings >
						<Setting Name='Estimated time' Value='9' />
					</Advanced_Settings>
					<TaskScript Name='TaskScript' Value='' />
					<Parameters >
						<Parameter Category='' Name='Location, plate' Value='TE Solution' />
						<Parameter Category='' Name='Location, location' Value='&lt;auto-select&gt;' />
						<Parameter Category='Volume' Name='Volume' Value='50' />
						<Parameter Category='Volume' Name='Pre-aspirate volume' Value='0' />
						<Parameter Category='Volume' Name='Post-aspirate volume' Value='0' />
						<Parameter Category='Properties' Name='Liquid class' Value='ChipSeq Aqueous transfer 2 - 50 ul' />
						<Parameter Category='Properties' Name='Distance from well bottom' Value='1' />
						<Parameter Category='Properties' Name='Dynamic tip extension' Value='0' />
						<Parameter Category='Tip Touch' Name='Perform tip touch' Value='0' />
						<Parameter Category='Tip Touch' Name='Which sides to use for tip touch' Value='None' />
						<Parameter Category='Tip Touch' Name='Tip touch retract distance' Value='0' />
						<Parameter Category='Tip Touch' Name='Tip touch horizontal offset' Value='0' />
						<Parameter Category='Properties' Name='Well selection' Value='&lt;?xml version=&apos;1.0&apos; encoding=&apos;ASCII&apos; ?&gt;
&lt;Velocity11 file=&apos;MetaData&apos; md5sum=&apos;01458888263360e63267dae0eeda8291&apos; version=&apos;1.0&apos; &gt;
	&lt;WellSelection CanBe16QuadrantPattern=&apos;0&apos; CanBeLinked=&apos;0&apos; CanBeQuadrantPattern=&apos;0&apos; IsLinked=&apos;0&apos; IsQuadrantPattern=&apos;0&apos; OnlyOneSelection=&apos;0&apos; OverwriteHeadMode=&apos;0&apos; QuadrantPattern=&apos;0&apos; StartingQuadrant=&apos;1&apos; &gt;
		&lt;PipetteHeadMode Channels=&apos;0&apos; ColumnCount=&apos;12&apos; RowCount=&apos;8&apos; SubsetConfig=&apos;0&apos; SubsetType=&apos;0&apos; TipType=&apos;1&apos; /&gt;
		&lt;Wells &gt;
			&lt;Well Column=&apos;0&apos; Row=&apos;0&apos; /&gt;
		&lt;/Wells&gt;
	&lt;/WellSelection&gt;
&lt;/Velocity11&gt;' />
						<Parameter Category='Properties' Name='Pipette technique' Value='' />
					</Parameters>
					<PipetteHead Disposable='1' HasTips='1' MaxRange='251' MinRange='-41' Name='96LT, 200 �L Series III' >
						<PipetteHeadMode Channels='0' ColumnCount='12' RowCount='8' SubsetConfig='0' SubsetType='0' TipType='1' />
					</PipetteHead>
				</Task>
				<Task Name='Bravo::secondary::Dispense' Task_Type='2' >
					<Enable_Backup >0</Enable_Backup>
					<Task_Disabled >0</Task_Disabled>
					<Has_Breakpoint >0</Has_Breakpoint>
					<Advanced_Settings >
						<Setting Name='Estimated time' Value='7' />
					</Advanced_Settings>
					<TaskScript Name='TaskScript' Value='' />
					<Parameters >
						<Parameter Category='' Name='Location, plate' Value='Processing Plate' />
						<Parameter Category='' Name='Location, location' Value='&lt;auto-select&gt;' />
						<Parameter Category='Volume' Name='Empty tips' Value='1' />
						<Parameter Category='Volume' Name='Volume' Value='10' />
						<Parameter Category='Volume' Name='Blowout volume' Value='0' />
						<Parameter Category='Properties' Name='Liquid class' Value='ChipSeq Aqueous transfer 2 - 50 ul' />
						<Parameter Category='Properties' Name='Distance from well bottom' Value='1' />
						<Parameter Category='Properties' Name='Dynamic tip retraction' Value='0' />
						<Parameter Category='Tip Touch' Name='Perform tip touch' Value='0' />
						<Parameter Category='Tip Touch' Name='Which sides to use for tip touch' Value='None' />
						<Parameter Category='Tip Touch' Name='Tip touch retract distance' Value='0' />
						<Parameter Category='Tip Touch' Name='Tip touch horizontal offset' Value='0' />
						<Parameter Category='Properties' Name='Well selection' Value='&lt;?xml version=&apos;1.0&apos; encoding=&apos;ASCII&apos; ?&gt;
&lt;Velocity11 file=&apos;MetaData&apos; md5sum=&apos;01458888263360e63267dae0eeda8291&apos; version=&apos;1.0&apos; &gt;
	&lt;WellSelection CanBe16QuadrantPattern=&apos;0&apos; CanBeLinked=&apos;0&apos; CanBeQuadrantPattern=&apos;0&apos; IsLinked=&apos;0&apos; IsQuadrantPattern=&apos;0&apos; OnlyOneSelection=&apos;0&apos; OverwriteHeadMode=&apos;0&apos; QuadrantPattern=&apos;0&apos; StartingQuadrant=&apos;1&apos; &gt;
		&lt;PipetteHeadMode Channels=&apos;0&apos; ColumnCount=&apos;12&apos; RowCount=&apos;8&apos; SubsetConfig=&apos;0&apos; SubsetType=&apos;0&apos; TipType=&apos;1&apos; /&gt;
		&lt;Wells &gt;
			&lt;Well Column=&apos;0&apos; Row=&apos;0&apos; /&gt;
		&lt;/Wells&gt;
	&lt;/WellSelection&gt;
&lt;/Velocity11&gt;' />
						<Parameter Category='Properties' Name='Pipette technique' Value='' />
					</Parameters>
					<PipetteHead Disposable='1' HasTips='1' MaxRange='251' MinRange='-41' Name='96LT, 200 �L Series III' >
						<PipetteHeadMode Channels='0' ColumnCount='12' RowCount='8' SubsetConfig='0' SubsetType='0' TipType='1' />
					</PipetteHead>
				</Task>
				<Task Name='Bravo::secondary::Tips Off' Task_Type='32' >
					<Enable_Backup >0</Enable_Backup>
					<Task_Disabled >0</Task_Disabled>
					<Has_Breakpoint >0</Has_Breakpoint>
					<Advanced_Settings >
						<Setting Name='Estimated time' Value='7' />
					</Advanced_Settings>
					<TaskScript Name='TaskScript' Value='' />
					<Parameters >
						<Parameter Category='' Name='Location, plate' Value='Tips for TE and transfer supernatant' />
						<Parameter Category='' Name='Location, location' Value='&lt;auto-select&gt;' />
						<Parameter Category='Properties' Name='Allow automatic tracking of tip usage' Value='0' />
						<Parameter Category='Properties' Name='Mark tips as used' Value='1' />
						<Parameter Category='Properties' Name='Well selection' Value='&lt;?xml version=&apos;1.0&apos; encoding=&apos;ASCII&apos; ?&gt;
&lt;Velocity11 file=&apos;MetaData&apos; md5sum=&apos;9757f6c2d2ffcd4028d388c9a706d5ea&apos; version=&apos;1.0&apos; &gt;
	&lt;WellSelection CanBe16QuadrantPattern=&apos;0&apos; CanBeLinked=&apos;0&apos; CanBeQuadrantPattern=&apos;0&apos; IsLinked=&apos;0&apos; IsQuadrantPattern=&apos;0&apos; OnlyOneSelection=&apos;1&apos; OverwriteHeadMode=&apos;0&apos; QuadrantPattern=&apos;0&apos; StartingQuadrant=&apos;1&apos; &gt;
		&lt;PipetteHeadMode Channels=&apos;0&apos; ColumnCount=&apos;12&apos; RowCount=&apos;8&apos; SubsetConfig=&apos;0&apos; SubsetType=&apos;0&apos; TipType=&apos;1&apos; /&gt;
		&lt;Wells &gt;
			&lt;Well Column=&apos;0&apos; Row=&apos;0&apos; /&gt;
		&lt;/Wells&gt;
	&lt;/WellSelection&gt;
&lt;/Velocity11&gt;' />
					</Parameters>
					<PipetteHead Disposable='1' HasTips='1' MaxRange='251' MinRange='-41' Name='96LT, 200 �L Series III' >
						<PipetteHeadMode Channels='0' ColumnCount='12' RowCount='8' SubsetConfig='0' SubsetType='0' TipType='1' />
					</PipetteHead>
				</Task>
				<Task Name='BuiltIn::Group End' >
					<Enable_Backup >0</Enable_Backup>
					<Task_Disabled >0</Task_Disabled>
					<Has_Breakpoint >0</Has_Breakpoint>
					<Advanced_Settings />
					<TaskScript Name='TaskScript' Value='' />
				</Task>
				<Devices >
					<Device Device_Name='Bravo - 1' Location_Name='1' />
				</Devices>
				<Parameters >
					<Parameter Name='Display confirmation' Value='Don&apos;t display' />
					<Parameter Name='1' Value='&lt;use default&gt;' />
					<Parameter Name='2' Value='&lt;use default&gt;' />
					<Parameter Name='3' Value='&lt;use default&gt;' />
					<Parameter Name='4' Value='&lt;use default&gt;' />
					<Parameter Name='5' Value='&lt;use default&gt;' />
					<Parameter Name='6' Value='&lt;use default&gt;' />
					<Parameter Name='7' Value='&lt;use default&gt;' />
					<Parameter Name='8' Value='&lt;use default&gt;' />
					<Parameter Name='9' Value='&lt;use default&gt;' />
				</Parameters>
				<Dependencies />
			</Pipette_Process>
			<Pipette_Process Name='Transfer supernatant' >
				<Minimized >0</Minimized>
				<Task Name='BuiltIn::Group Begin' >
					<Enable_Backup >0</Enable_Backup>
					<Task_Disabled >0</Task_Disabled>
					<Has_Breakpoint >0</Has_Breakpoint>
					<Advanced_Settings />
					<TaskScript Name='TaskScript' Value='' />
				</Task>
				<Task Name='BuiltIn::JavaScript' >
					<Enable_Backup >0</Enable_Backup>
					<Task_Disabled >0</Task_Disabled>
					<Has_Breakpoint >0</Has_Breakpoint>
					<Advanced_Settings >
						<Setting Name='Estimated time' Value='0' />
					</Advanced_Settings>
					<TaskScript Name='TaskScript' Value='// Update form
update_status(&quot;Remove supernatant&quot;)' />
				</Task>
				<Task Name='Bravo::secondary::Tips On' Task_Type='16' >
					<Enable_Backup >0</Enable_Backup>
					<Task_Disabled >0</Task_Disabled>
					<Has_Breakpoint >0</Has_Breakpoint>
					<Advanced_Settings >
						<Setting Name='Estimated time' Value='9' />
					</Advanced_Settings>
					<TaskScript Name='TaskScript' Value='' />
					<Parameters >
						<Parameter Category='' Name='Location, plate' Value='Tips for TE and transfer supernatant' />
						<Parameter Category='' Name='Location, location' Value='&lt;auto-select&gt;' />
						<Parameter Category='Properties' Name='Allow automatic tracking of tip usage' Value='0' />
						<Parameter Category='Properties' Name='Well selection' Value='&lt;?xml version=&apos;1.0&apos; encoding=&apos;ASCII&apos; ?&gt;
&lt;Velocity11 file=&apos;MetaData&apos; md5sum=&apos;9757f6c2d2ffcd4028d388c9a706d5ea&apos; version=&apos;1.0&apos; &gt;
	&lt;WellSelection CanBe16QuadrantPattern=&apos;0&apos; CanBeLinked=&apos;0&apos; CanBeQuadrantPattern=&apos;0&apos; IsLinked=&apos;0&apos; IsQuadrantPattern=&apos;0&apos; OnlyOneSelection=&apos;1&apos; OverwriteHeadMode=&apos;0&apos; QuadrantPattern=&apos;0&apos; StartingQuadrant=&apos;1&apos; &gt;
		&lt;PipetteHeadMode Channels=&apos;0&apos; ColumnCount=&apos;12&apos; RowCount=&apos;8&apos; SubsetConfig=&apos;0&apos; SubsetType=&apos;0&apos; TipType=&apos;1&apos; /&gt;
		&lt;Wells &gt;
			&lt;Well Column=&apos;0&apos; Row=&apos;0&apos; /&gt;
		&lt;/Wells&gt;
	&lt;/WellSelection&gt;
&lt;/Velocity11&gt;' />
					</Parameters>
					<PipetteHead Disposable='1' HasTips='1' MaxRange='251' MinRange='-41' Name='96LT, 200 �L Series III' >
						<PipetteHeadMode Channels='0' ColumnCount='12' RowCount='8' SubsetConfig='0' SubsetType='0' TipType='1' />
					</PipetteHead>
				</Task>
				<Task Name='Bravo::secondary::Aspirate' Task_Type='1' >
					<Enable_Backup >0</Enable_Backup>
					<Task_Disabled >0</Task_Disabled>
					<Has_Breakpoint >0</Has_Breakpoint>
					<Advanced_Settings >
						<Setting Name='Estimated time' Value='17' />
					</Advanced_Settings>
					<TaskScript Name='TaskScript' Value='' />
					<Parameters >
						<Parameter Category='' Name='Location, plate' Value='DNA Plate' />
						<Parameter Category='' Name='Location, location' Value='7' />
						<Parameter Category='Volume' Name='Volume' Value='55' />
						<Parameter Category='Volume' Name='Pre-aspirate volume' Value='0' />
						<Parameter Category='Volume' Name='Post-aspirate volume' Value='0' />
						<Parameter Category='Properties' Name='Liquid class' Value='ChipSeq Aqueous transfer 2 - 50 ul slow aspirate' />
						<Parameter Category='Properties' Name='Distance from well bottom' Value='.3' />
						<Parameter Category='Properties' Name='Dynamic tip extension' Value='0' />
						<Parameter Category='Tip Touch' Name='Perform tip touch' Value='0' />
						<Parameter Category='Tip Touch' Name='Which sides to use for tip touch' Value='None' />
						<Parameter Category='Tip Touch' Name='Tip touch retract distance' Value='0' />
						<Parameter Category='Tip Touch' Name='Tip touch horizontal offset' Value='0' />
						<Parameter Category='Properties' Name='Well selection' Value='&lt;?xml version=&apos;1.0&apos; encoding=&apos;ASCII&apos; ?&gt;
&lt;Velocity11 file=&apos;MetaData&apos; md5sum=&apos;01458888263360e63267dae0eeda8291&apos; version=&apos;1.0&apos; &gt;
	&lt;WellSelection CanBe16QuadrantPattern=&apos;0&apos; CanBeLinked=&apos;0&apos; CanBeQuadrantPattern=&apos;0&apos; IsLinked=&apos;0&apos; IsQuadrantPattern=&apos;0&apos; OnlyOneSelection=&apos;0&apos; OverwriteHeadMode=&apos;0&apos; QuadrantPattern=&apos;0&apos; StartingQuadrant=&apos;1&apos; &gt;
		&lt;PipetteHeadMode Channels=&apos;0&apos; ColumnCount=&apos;12&apos; RowCount=&apos;8&apos; SubsetConfig=&apos;0&apos; SubsetType=&apos;0&apos; TipType=&apos;1&apos; /&gt;
		&lt;Wells &gt;
			&lt;Well Column=&apos;0&apos; Row=&apos;0&apos; /&gt;
		&lt;/Wells&gt;
	&lt;/WellSelection&gt;
&lt;/Velocity11&gt;' />
						<Parameter Category='Properties' Name='Pipette technique' Value='' />
					</Parameters>
					<PipetteHead Disposable='1' HasTips='1' MaxRange='251' MinRange='-41' Name='96LT, 200 �L Series III' >
						<PipetteHeadMode Channels='0' ColumnCount='12' RowCount='8' SubsetConfig='0' SubsetType='0' TipType='1' />
					</PipetteHead>
				</Task>
				<Task Name='Bravo::secondary::Dispense' Task_Type='2' >
					<Enable_Backup >0</Enable_Backup>
					<Task_Disabled >0</Task_Disabled>
					<Has_Breakpoint >0</Has_Breakpoint>
					<Advanced_Settings >
						<Setting Name='Estimated time' Value='5' />
					</Advanced_Settings>
					<TaskScript Name='TaskScript' Value='' />
					<Parameters >
						<Parameter Category='' Name='Location, plate' Value='Processing Plate' />
						<Parameter Category='' Name='Location, location' Value='&lt;auto-select&gt;' />
						<Parameter Category='Volume' Name='Empty tips' Value='1' />
						<Parameter Category='Volume' Name='Volume' Value='0' />
						<Parameter Category='Volume' Name='Blowout volume' Value='0' />
						<Parameter Category='Properties' Name='Liquid class' Value='ChipSeq Aqueous transfer 2 - 50 ul slow aspirate' />
						<Parameter Category='Properties' Name='Distance from well bottom' Value='1' />
						<Parameter Category='Properties' Name='Dynamic tip retraction' Value='0' />
						<Parameter Category='Tip Touch' Name='Perform tip touch' Value='0' />
						<Parameter Category='Tip Touch' Name='Which sides to use for tip touch' Value='None' />
						<Parameter Category='Tip Touch' Name='Tip touch retract distance' Value='0' />
						<Parameter Category='Tip Touch' Name='Tip touch horizontal offset' Value='0' />
						<Parameter Category='Properties' Name='Well selection' Value='&lt;?xml version=&apos;1.0&apos; encoding=&apos;ASCII&apos; ?&gt;
&lt;Velocity11 file=&apos;MetaData&apos; md5sum=&apos;01458888263360e63267dae0eeda8291&apos; version=&apos;1.0&apos; &gt;
	&lt;WellSelection CanBe16QuadrantPattern=&apos;0&apos; CanBeLinked=&apos;0&apos; CanBeQuadrantPattern=&apos;0&apos; IsLinked=&apos;0&apos; IsQuadrantPattern=&apos;0&apos; OnlyOneSelection=&apos;0&apos; OverwriteHeadMode=&apos;0&apos; QuadrantPattern=&apos;0&apos; StartingQuadrant=&apos;1&apos; &gt;
		&lt;PipetteHeadMode Channels=&apos;0&apos; ColumnCount=&apos;12&apos; RowCount=&apos;8&apos; SubsetConfig=&apos;0&apos; SubsetType=&apos;0&apos; TipType=&apos;1&apos; /&gt;
		&lt;Wells &gt;
			&lt;Well Column=&apos;0&apos; Row=&apos;0&apos; /&gt;
		&lt;/Wells&gt;
	&lt;/WellSelection&gt;
&lt;/Velocity11&gt;' />
						<Parameter Category='Properties' Name='Pipette technique' Value='' />
					</Parameters>
					<PipetteHead Disposable='1' HasTips='1' MaxRange='251' MinRange='-41' Name='96LT, 200 �L Series III' >
						<PipetteHeadMode Channels='0' ColumnCount='12' RowCount='8' SubsetConfig='0' SubsetType='0' TipType='1' />
					</PipetteHead>
				</Task>
				<Task Name='Bravo::secondary::Mix [Dual Height]' Task_Type='4096' >
					<Enable_Backup >0</Enable_Backup>
					<Task_Disabled >0</Task_Disabled>
					<Has_Breakpoint >0</Has_Breakpoint>
					<Advanced_Settings >
						<Setting Name='Estimated time' Value='10' />
					</Advanced_Settings>
					<TaskScript Name='TaskScript' Value='' />
					<Parameters >
						<Parameter Category='' Name='Location, plate' Value='Processing Plate' />
						<Parameter Category='' Name='Location, location' Value='&lt;auto-select&gt;' />
						<Parameter Category='Volume' Name='Volume' Value='75' />
						<Parameter Category='Volume' Name='Pre-aspirate volume' Value='0' />
						<Parameter Category='Volume' Name='Blowout volume' Value='0' />
						<Parameter Category='Properties' Name='Liquid class' Value='ChipSeq Bead elution mix' />
						<Parameter Category='Properties' Name='Mix cycles' Value='3' />
						<Parameter Category='Properties' Name='Dynamic tip extension' Value='0' />
						<Parameter Category='Distance From Well Bottom' Name='Aspirate distance' Value='1' />
						<Parameter Category='Distance From Well Bottom' Name='Dispense at different distance' Value='0' />
						<Parameter Category='Distance From Well Bottom' Name='Dispense distance' Value='2' />
						<Parameter Category='Tip Touch' Name='Perform tip touch' Value='0' />
						<Parameter Category='Tip Touch' Name='Which sides to use for tip touch' Value='None' />
						<Parameter Category='Tip Touch' Name='Tip touch retract distance' Value='0' />
						<Parameter Category='Tip Touch' Name='Tip touch horizontal offset' Value='0' />
						<Parameter Category='Properties' Name='Well selection' Value='&lt;?xml version=&apos;1.0&apos; encoding=&apos;ASCII&apos; ?&gt;
&lt;Velocity11 file=&apos;MetaData&apos; md5sum=&apos;01458888263360e63267dae0eeda8291&apos; version=&apos;1.0&apos; &gt;
	&lt;WellSelection CanBe16QuadrantPattern=&apos;0&apos; CanBeLinked=&apos;0&apos; CanBeQuadrantPattern=&apos;0&apos; IsLinked=&apos;0&apos; IsQuadrantPattern=&apos;0&apos; OnlyOneSelection=&apos;0&apos; OverwriteHeadMode=&apos;0&apos; QuadrantPattern=&apos;0&apos; StartingQuadrant=&apos;1&apos; &gt;
		&lt;PipetteHeadMode Channels=&apos;0&apos; ColumnCount=&apos;12&apos; RowCount=&apos;8&apos; SubsetConfig=&apos;0&apos; SubsetType=&apos;0&apos; TipType=&apos;1&apos; /&gt;
		&lt;Wells &gt;
			&lt;Well Column=&apos;0&apos; Row=&apos;0&apos; /&gt;
		&lt;/Wells&gt;
	&lt;/WellSelection&gt;
&lt;/Velocity11&gt;' />
						<Parameter Category='Properties' Name='Pipette technique' Value='' />
					</Parameters>
					<PipetteHead Disposable='1' HasTips='1' MaxRange='251' MinRange='-41' Name='96LT, 200 �L Series III' >
						<PipetteHeadMode Channels='0' ColumnCount='12' RowCount='8' SubsetConfig='0' SubsetType='0' TipType='1' />
					</PipetteHead>
				</Task>
				<Task Name='Bravo::secondary::Tips Off' Task_Type='32' >
					<Enable_Backup >0</Enable_Backup>
					<Task_Disabled >0</Task_Disabled>
					<Has_Breakpoint >0</Has_Breakpoint>
					<Advanced_Settings >
						<Setting Name='Estimated time' Value='7' />
					</Advanced_Settings>
					<TaskScript Name='TaskScript' Value='' />
					<Parameters >
						<Parameter Category='' Name='Location, plate' Value='Tips for TE and transfer supernatant' />
						<Parameter Category='' Name='Location, location' Value='&lt;auto-select&gt;' />
						<Parameter Category='Properties' Name='Allow automatic tracking of tip usage' Value='0' />
						<Parameter Category='Properties' Name='Mark tips as used' Value='1' />
						<Parameter Category='Properties' Name='Well selection' Value='&lt;?xml version=&apos;1.0&apos; encoding=&apos;ASCII&apos; ?&gt;
&lt;Velocity11 file=&apos;MetaData&apos; md5sum=&apos;9757f6c2d2ffcd4028d388c9a706d5ea&apos; version=&apos;1.0&apos; &gt;
	&lt;WellSelection CanBe16QuadrantPattern=&apos;0&apos; CanBeLinked=&apos;0&apos; CanBeQuadrantPattern=&apos;0&apos; IsLinked=&apos;0&apos; IsQuadrantPattern=&apos;0&apos; OnlyOneSelection=&apos;1&apos; OverwriteHeadMode=&apos;0&apos; QuadrantPattern=&apos;0&apos; StartingQuadrant=&apos;1&apos; &gt;
		&lt;PipetteHeadMode Channels=&apos;0&apos; ColumnCount=&apos;12&apos; RowCount=&apos;8&apos; SubsetConfig=&apos;0&apos; SubsetType=&apos;0&apos; TipType=&apos;1&apos; /&gt;
		&lt;Wells &gt;
			&lt;Well Column=&apos;0&apos; Row=&apos;0&apos; /&gt;
		&lt;/Wells&gt;
	&lt;/WellSelection&gt;
&lt;/Velocity11&gt;' />
					</Parameters>
					<PipetteHead Disposable='1' HasTips='1' MaxRange='251' MinRange='-41' Name='96LT, 200 �L Series III' >
						<PipetteHeadMode Channels='0' ColumnCount='12' RowCount='8' SubsetConfig='0' SubsetType='0' TipType='1' />
					</PipetteHead>
				</Task>
				<Task Name='BuiltIn::Group End' >
					<Enable_Backup >0</Enable_Backup>
					<Task_Disabled >0</Task_Disabled>
					<Has_Breakpoint >0</Has_Breakpoint>
					<Advanced_Settings />
					<TaskScript Name='TaskScript' Value='' />
				</Task>
				<Devices >
					<Device Device_Name='Bravo - 1' Location_Name='1' />
				</Devices>
				<Parameters >
					<Parameter Name='Display confirmation' Value='Don&apos;t display' />
					<Parameter Name='1' Value='&lt;use default&gt;' />
					<Parameter Name='2' Value='&lt;use default&gt;' />
					<Parameter Name='3' Value='&lt;use default&gt;' />
					<Parameter Name='4' Value='&lt;use default&gt;' />
					<Parameter Name='5' Value='&lt;use default&gt;' />
					<Parameter Name='6' Value='&lt;use default&gt;' />
					<Parameter Name='7' Value='&lt;use default&gt;' />
					<Parameter Name='8' Value='&lt;use default&gt;' />
					<Parameter Name='9' Value='&lt;use default&gt;' />
				</Parameters>
				<Dependencies />
			</Pipette_Process>
		</Main_Processes>
		<Cleanup_Processes >
			<Process >
				<Minimized >0</Minimized>
				<Task Name='BuiltIn::JavaScript' >
					<Enable_Backup >0</Enable_Backup>
					<Task_Disabled >0</Task_Disabled>
					<Has_Breakpoint >0</Has_Breakpoint>
					<Advanced_Settings >
						<Setting Name='Estimated time' Value='0' />
					</Advanced_Settings>
					<TaskScript Name='TaskScript' Value='// Update form
update_status(&quot;Finished: DNA on MinHub cassette 2 shelf 5&quot;)' />
				</Task>
				<Task Name='Bravo::Set temperature - Position' >
					<Devices >
						<Device Device_Name='Bravo - 1' Location_Name='1' />
					</Devices>
					<Enable_Backup >0</Enable_Backup>
					<Task_Disabled >0</Task_Disabled>
					<Has_Breakpoint >0</Has_Breakpoint>
					<Advanced_Settings >
						<Setting Name='Estimated time' Value='2' />
					</Advanced_Settings>
					<TaskScript Name='TaskScript' Value='' />
					<Parameters >
						<Parameter Category='' Name='Location' Value='4' />
						<Parameter Category='' Name='Turn off temperature' Value='1' />
						<Parameter Category='' Name='Temperature' Value='' />
						<Parameter Category='' Name='Wait' Value='' />
						<Parameter Category='' Name='Temperature Tolerance' Value='' />
						<Parameter Category='' Name='Timeout' Value='1' />
						<Parameter Category='' Name='Allow concurrent operation' Value='0' />
					</Parameters>
				</Task>
				<Task Name='Bravo::Set temperature - Position' >
					<Devices >
						<Device Device_Name='Bravo - 1' Location_Name='1' />
					</Devices>
					<Enable_Backup >0</Enable_Backup>
					<Task_Disabled >0</Task_Disabled>
					<Has_Breakpoint >0</Has_Breakpoint>
					<Advanced_Settings >
						<Setting Name='Estimated time' Value='1' />
					</Advanced_Settings>
					<TaskScript Name='TaskScript' Value='' />
					<Parameters >
						<Parameter Category='' Name='Location' Value='6' />
						<Parameter Category='' Name='Turn off temperature' Value='1' />
						<Parameter Category='' Name='Temperature' Value='' />
						<Parameter Category='' Name='Wait' Value='' />
						<Parameter Category='' Name='Temperature Tolerance' Value='' />
						<Parameter Category='' Name='Timeout' Value='1' />
						<Parameter Category='' Name='Allow concurrent operation' Value='0' />
					</Parameters>
				</Task>
				<Plate_Parameters >
					<Parameter Name='Plate name' Value='cleanup process - 1' />
				</Plate_Parameters>
				<Quarantine_After_Process >0</Quarantine_After_Process>
			</Process>
		</Cleanup_Processes>
	</Processes>
	<MeasurementTypes >
		<MeasurementType CriticalTime='5' Device_Name='APCUPS - 1' LogAction='Low' LowerLimit='80' MeasurementName='Battery level' Object_Type='APCUPS' PauseAction='High Low' PollFrequency='10' Unit='%' UpperLimit='100' />
	</MeasurementTypes>
</Velocity11>
