# Supplementary material for: AHT-ChIP-seq: a completely automated robotic protocol for high-throughput chromatin immunoprecipitation
Source: Genome Biol. 2013 Nov 7;14(11):R124. doi: 10.1186/gb-2013-14-11-r124 (PMC4053851; doi:10.1186/gb-2013-14-11-r124)
Supplement: Additional file 3 — Agilent file for automated ChIP method. [file gb-2013-14-11-r124-S3.zip › Additional file 3/Set_ChipSeq_State_Function.js]

// declare variables

var formReplicates
var formPlates
var formProtocolName
var formProtocolDisplayed
var formInfo1 = ""
var formInfo2 = ""
var formStatus = ""
var formNoIncubation = 0

function set_initial_state(functionProtocolName, function_antibodys)
{
        // Determine antibody configuration if used and display plate images

	if(functionProtocolName == "1  - Pre-Block and Antibody addition")
		{
		print("Number of antibodies selected is "+function_antibodys)

        	switch (function_antibodys)
			{
            		case 8:
				formReplicates = "12 replicates"
				formPlates = form_formpath+"supporting files/8 antibodies.jpg"
               			break;
           		 case 16:
				formReplicates = "6 replicates"
				formPlates = form_formpath+"supporting files/16 antibodies.jpg"
              			break;
           		 case 24:
				formReplicates = "4 replicates"
				formPlates = form_formpath+"supporting files/24 antibodies.jpg"
                		break;
            		case 32:
				formReplicates = "3 replicates"
				formPlates = form_formpath+"supporting files/32 antibodies.jpg"
                		break;
            		case 48:
				formReplicates = "2 replicates"
				formPlates = form_formpath+"supporting files/48 antibodies.jpg"
                		break;
            		case 96:
				formReplicates = "1 replicate"
				formPlates = form_formpath+"supporting files/96 antibodies.jpg"
                		break;
        		}
		}
	else
		{
		formReplicates = "Not Applicable in this protocol"
		formPlates = form_formpath+"/supporting files/Blank Plates.jpg"
		}


	switch(functionProtocolName)
	{

	// Clear form
	 case "Empty":

		replicates = "";
		antibody_plates = form_formpath+"supporting files/blank plates.jpg";

		formProtocolDisplayed = "Empty";
		formProtocolName = "";
		formInfo1 = "";
		formInfo2 = "";
	        formCass1Slot1 = "";
	        formCass1Slot2 = "";
	        formCass1Slot3 = "";
	        formCass1Slot4 = "";
	        formCass1Slot5 = "";
	        formCass2Slot1 = "";
	        formCass2Slot2 = "";
	        formCass2Slot3 = "";
	        formCass2Slot4 = "";
	        formCass2Slot5 = "";
 	        formCass3Slot1 = "";
	        formCass3Slot2 = "";
	        formCass3Slot3 = "";
   	        formCass3Slot4 = "";
 	        formCass3Slot5 = "";
	        formCass4Slot1 = "";
	        formCass4Slot2 = "";
	        formCass4Slot3 = "";
 	        formCass4Slot4 = "";
                formCass4Slot5 = "";
                formBravoPos1  = "";
                formBravoPos2  = "";
                formBravoPos3  = "";
                formBravoPos4  = "";
                formBravoPos5  = "";
                formBravoPos6  = "";
                formBravoPos7  = "";
                formBravoPos8  = "";
                formBravoPos9  = "";
	        formStacker1 = "";
	        formStacker2 = "";
	        formStacker3 = "";
	        formStacker4 = "";
		break;

// Next Protocol
    	case "1  - Pre-Block and Antibody addition":
		formProtocolDisplayed = "1  - Pre-Block and Antibody addition";
		formProtocolName = "preblock_and_antibody_addition.pro";
		formInfo1 = "Bead pre-blocking and antibody addition. Antibodies";
		formInfo2 = "added in selected pattern. Turn ON chiller.";
	        formCass1Slot1 = "Empty Tip box";
        	formCass1Slot2 = "Blocking Solution Reservoir";
	        formCass1Slot3 = "";
        	formCass1Slot4 = "";
        	formCass1Slot5 = "Beads in Nunc DW";
	        formCass2Slot1 = "";
	        formCass2Slot2 = "";
	        formCass2Slot3 = "";
	        formCass2Slot4 = "";
	        formCass2Slot5 = "Empty Nunc DW";
	        formCass3Slot1 = "";
	        formCass3Slot2 = "";
	        formCass3Slot3 = "";
	        formCass3Slot4 = "";
	        formCass3Slot5 = "";
	        formCass4Slot1 = "";
	        formCass4Slot2 = "";
	        formCass4Slot3 = "";
	        formCass4Slot4 = "";
	        formCass4Slot5 = "";
	        formBravoPos1  = "Waste DW plate";
	        formBravoPos2  = "";
	        formBravoPos3  = "";
	        formBravoPos4  = "";
	        formBravoPos5  = "";
	        formBravoPos6  = "";
	        formBravoPos7  = "";
	        formBravoPos8  = "";
	        formBravoPos9  = "Antibodies in Eppendorf";
	        formStacker1 = "3 Tip Boxes";
	        formStacker2 = "Empty";
	        formStacker3 = "Empty";
	        formStacker4 = "Empty";
		break;

// Next Protocol
    	case "2  - whole cell lysate addition":
		formProtocolDisplayed = "2  - whole cell lysate addition";
		formProtocolName = "whole_cell_lysate_addition.pro";
		formInfo1 = "Bead washing followed by whole cell lysate addition.";
		formInfo2 = "Turn ON chiller.";
	        formCass1Slot1 = "";
        	formCass1Slot2 = "Blocking Solution Reservoir";
	        formCass1Slot3 = "";
        	formCass1Slot4 = "";
        	formCass1Slot5 = "";
	        formCass2Slot1 = "";
	        formCass2Slot2 = "";
	        formCass2Slot3 = "";
	        formCass2Slot4 = "";
	        formCass2Slot5 = "Bound Anitbodies in Nunc DW";
	        formCass3Slot1 = "";
	        formCass3Slot2 = "";
	        formCass3Slot3 = "";
	        formCass3Slot4 = "";
	        formCass3Slot5 = "";
	        formCass4Slot1 = "";
	        formCass4Slot2 = "";
	        formCass4Slot3 = "";
	        formCass4Slot4 = "";
	        formCass4Slot5 = "";
	        formBravoPos1  = "Waste DW plate";
	        formBravoPos2  = "";
	        formBravoPos3  = "";
	        formBravoPos4  = "";
	        formBravoPos5  = "";
	        formBravoPos6  = "";
	        formBravoPos7  = "";
	        formBravoPos8  = "";
	        formBravoPos9  = "Whole cell lysate in Eppendorf";
	        formStacker1 = "2 Tip Boxes";
	        formStacker2 = "Empty";
	        formStacker3 = "Empty";
	        formStacker4 = "Empty";
	      	break;

// Next Protocol
    	case "3  - wash and elution":
		formProtocolDisplayed = "3  - wash and elution";
		formProtocolName = "wash_and_elution.pro";
		formInfo1 = "Bead washing followed by elution.";
		formInfo2 = "";
	        formCass1Slot1 = "";
        	formCass1Slot2 = "RIPA solution Reservoir";
	        formCass1Slot3 = "";
        	formCass1Slot4 = "Elution Buffer in Eppendorf";
        	formCass1Slot5 = "";
	        formCass2Slot1 = "";
	        formCass2Slot2 = "TE Buffer Reservoir";
	        formCass2Slot3 = "";
	        formCass2Slot4 = "Empty Eppendorf";
	        formCass2Slot5 = "Beads/DNA in Nunc DW";
	        formCass3Slot1 = "";
	        formCass3Slot2 = "";
	        formCass3Slot3 = "";
	        formCass3Slot4 = "";
	        formCass3Slot5 = "";
	        formCass4Slot1 = "";
	        formCass4Slot2 = "";
	        formCass4Slot3 = "";
	        formCass4Slot4 = "";
	        formCass4Slot5 = "";
	        formBravoPos1  = "Waste DW plate";
	        formBravoPos2  = "";
	        formBravoPos3  = "";
	        formBravoPos4  = "";
	        formBravoPos5  = "";
	        formBravoPos6  = "";
	        formBravoPos7  = "";
	        formBravoPos8  = "";
	        formBravoPos9  = "";
	        formStacker1 = "4 Tip Boxes";
	        formStacker2 = "Empty";
	        formStacker3 = "Empty";
	        formStacker4 = "Empty";
	      	break;

// Next Protocol
    	case "4a- collection only":
		formProtocolDisplayed = "4a- collection only";
		formProtocolName = "collection_only.pro";
		formInfo1 = "Collect DNA from beads and dilute with TE.";
		formInfo2 = "";
	        formCass1Slot1 = "";
        	formCass1Slot2 = "TE Buffer Reservoir";
	        formCass1Slot3 = "";
        	formCass1Slot4 = "";
        	formCass1Slot5 = "";
	        formCass2Slot1 = "";
	        formCass2Slot2 = "";
	        formCass2Slot3 = "";
	        formCass2Slot4 = "DNA in Eppendorf";
	        formCass2Slot5 = "Empty Eppendorf";
	        formCass3Slot1 = "";
	        formCass3Slot2 = "";
	        formCass3Slot3 = "";
	        formCass3Slot4 = "";
	        formCass3Slot5 = "";
	        formCass4Slot1 = "";
	        formCass4Slot2 = "";
	        formCass4Slot3 = "";
	        formCass4Slot4 = "";
	        formCass4Slot5 = "";
	        formBravoPos1  = "Waste DW plate";
	        formBravoPos2  = "";
	        formBravoPos3  = "";
	        formBravoPos4  = "";
	        formBravoPos5  = "";
	        formBravoPos6  = "";
	        formBravoPos7  = "";
	        formBravoPos8  = "";
	        formBravoPos9  = "";
	        formStacker1 = "1 Tip Box";
	        formStacker2 = "Empty";
	        formStacker3 = "Empty";
	        formStacker4 = "Empty";
	      	break;

// Next Protocol
    	case "4b- collection with protein and RNA removal":
		formProtocolDisplayed = "4b- collection with protein and RNA removal";
		formProtocolName = "collection_with_protein_and_rna_removal.pro";
		formInfo1 = "Collect DNA from beads and dilute with TE.";
		formInfo2 = "Digest with RNaseA and ProteinaseK.";
	        formCass1Slot1 = "Empty Tip Box";
        	formCass1Slot2 = "TE Buffer reservoir";
	        formCass1Slot3 = "";
        	formCass1Slot4 = "";
        	formCass1Slot5 = "";
	        formCass2Slot1 = "";
	        formCass2Slot2 = "";
	        formCass2Slot3 = "";
	        formCass2Slot4 = "DNA in Eppendorf";
	        formCass2Slot5 = "Empty Eppendorf";
	        formCass3Slot1 = "";
	        formCass3Slot2 = "";
	        formCass3Slot3 = "";
	        formCass3Slot4 = "";
	        formCass3Slot5 = "";
	        formCass4Slot1 = "";
	        formCass4Slot2 = "";
	        formCass4Slot3 = "";
	        formCass4Slot4 = "";
	        formCass4Slot5 = "";
	        formBravoPos1  = "Waste DW plate";
	        formBravoPos2  = "";
	        formBravoPos3  = "";
	        formBravoPos4  = "";
	        formBravoPos5  = "";
	        formBravoPos6  = "";
	        formBravoPos7  = "";
	        formBravoPos8  = "";
	        formBravoPos9  = "RNaseA and ProteinaseK in Eppendorf";
	        formStacker1 = "3 Tip Boxes";
	        formStacker2 = "Empty";
	        formStacker3 = "Empty";
	        formStacker4 = "Empty";
	      	break;

// Next Protocol
    	case "5  - AMPureXP cleanup":
		formProtocolDisplayed = "5  - AMPureXP cleanup";
		formProtocolName = "ampurexp_cleanup.pro";
		formInfo1 = "Cleanup of DNA using SPRI beads.";
		formInfo2 = "";
	        formCass1Slot1 = "";
        	formCass1Slot2 = "Ethanol (70%) Reservoir";
	        formCass1Slot3 = "";
        	formCass1Slot4 = "DNA in Eppendorf";
        	formCass1Slot5 = "AMPureXP Beads in Nunc DW";
	        formCass2Slot1 = "";
	        formCass2Slot2 = "Water Reservoir";
	        formCass2Slot3 = "";
	        formCass2Slot4 = "Empty Eppendorf";
	        formCass2Slot5 = "Empty Nunc DW";
	        formCass3Slot1 = "";
	        formCass3Slot2 = "";
	        formCass3Slot3 = "";
	        formCass3Slot4 = "";
	        formCass3Slot5 = "";
	        formCass4Slot1 = "";
	        formCass4Slot2 = "";
	        formCass4Slot3 = "";
	        formCass4Slot4 = "";
	        formCass4Slot5 = "";
	        formBravoPos1  = "Waste DW plate";
	        formBravoPos2  = "";
	        formBravoPos3  = "";
	        formBravoPos4  = "";
	        formBravoPos5  = "";
	        formBravoPos6  = "";
	        formBravoPos7  = "";
	        formBravoPos8  = "";
	        formBravoPos9  = "";
	        formStacker1 = "4 Tip Boxes";
	        formStacker2 = "Empty";
	        formStacker3 = "Empty";
	        formStacker4 = "Empty";
	      	break;

// Next Protocol
    	case "6  - Library preparation":
		formProtocolDisplayed = "6  - Library preparation";
		formProtocolName = "libarary_preparation.rst";
		formInfo1 = "Library preparation.";
		formInfo2 = "(Not setup)";
	        formCass1Slot1 = "";
        	formCass1Slot2 = "";
	        formCass1Slot3 = "";
        	formCass1Slot4 = "";
        	formCass1Slot5 = "";
	        formCass2Slot1 = "";
	        formCass2Slot2 = "";
	        formCass2Slot3 = "";
	        formCass2Slot4 = "";
	        formCass2Slot5 = "";
	        formCass3Slot1 = "";
	        formCass3Slot2 = "";
	        formCass3Slot3 = "";
	        formCass3Slot4 = "";
	        formCass3Slot5 = "";
	        formCass4Slot1 = "";
	        formCass4Slot2 = "";
	        formCass4Slot3 = "";
	        formCass4Slot4 = "";
	        formCass4Slot5 = "";
	        formBravoPos1  = "";
	        formBravoPos2  = "";
	        formBravoPos3  = "";
	        formBravoPos4  = "";
	        formBravoPos5  = "";
	        formBravoPos6  = "";
	        formBravoPos7  = "";
	        formBravoPos8  = "";
	        formBravoPos9  = "";
	        formStacker1 = "";
	        formStacker2 = "";
	        formStacker3 = "";
	        formStacker4 = "";
	      	break;

// End of switch
	}
}
