# Supplementary material for: AHT-ChIP-seq: a completely automated robotic protocol for high-throughput chromatin immunoprecipitation
Source: Genome Biol. 2013 Nov 7;14(11):R124. doi: 10.1186/gb-2013-14-11-r124 (PMC4053851; doi:10.1186/gb-2013-14-11-r124)
Supplement: Additional file 3 — Agilent file for automated ChIP method. [file gb-2013-14-11-r124-S3.zip › Additional file 3/support.bat]

CD C:\VWorks Workspace\Forms\ChipSeq\Supporting Files
Support.jpg
