# Supplementary material for: AHT-ChIP-seq: a completely automated robotic protocol for high-throughput chromatin immunoprecipitation
Source: Genome Biol. 2013 Nov 7;14(11):R124. doi: 10.1186/gb-2013-14-11-r124 (PMC4053851; doi:10.1186/gb-2013-14-11-r124)
Supplement: Additional file 4: Table S1 — MetaData, sequencing metrics, peak calls, file information for liver experiments. [file gb-2013-14-11-r124-S4.xlsx]

## Sheet: Supplementary_table_1
code	chipsample	strain	reads	individual	alnreads	filename	genome	factor	description	pfreads	date	tissue	antibody	Peaks file	Number of Peaks	code
do1875	A1CEBPa	BL6	14445981	Mmu1	27172622	do1875_CEBPA_liver_sc9314_mmuBL653654_SAN01p1.fq	mmu9	CEBPA	CEBPA_liver_sc9314_mmuBL653654	14445981	2012-11-04	liver	sc9314	Mmu1r1_do1875_CEBPA_peaks.bed	75293	do1875
do1875	A1CEBPa	BL6	14445981	Mmu1	27172622	do1875_CEBPA_liver_sc9314_mmuBL653654_SAN01p2.fq	mmu9	CEBPA	CEBPA_liver_sc9314_mmuBL653654	14445981	2012-11-04	liver	sc9314	Mmu1r1_do1875_CEBPA_peaks.bed		do1875
do1876	B1CEBPa	BL6	15413350	Mmu1	29691721	do1876_CEBPA_liver_sc9314_mmuBL653654_SAN01p2.fq	mmu9	CEBPA	CEBPA_liver_sc9314_mmuBL653654	15413350	2012-11-04	liver	sc9314	Mmu1r2_do1876_CEBPA_peaks.bed	42278	do1876
do1876	B1CEBPa	BL6	15413350	Mmu1	29691721	do1876_CEBPA_liver_sc9314_mmuBL653654_SAN01p1.fq	mmu9	CEBPA	CEBPA_liver_sc9314_mmuBL653654	15413350	2012-11-04	liver	sc9314	Mmu1r2_do1876_CEBPA_peaks.bed		do1876
do1877	C1CEBPa	BL6	14614590	Mmu1	27745532	do1877_CEBPA_liver_sc9314_mmuBL653654_SAN01p2.fq	mmu9	CEBPA	CEBPA_liver_sc9314_mmuBL653654	14614590	2012-11-04	liver	sc9314	Mmu1r3_do1877_CEBPA_peaks.bed	85145	do1877
do1877	C1CEBPa	BL6	14614590	Mmu1	27745532	do1877_CEBPA_liver_sc9314_mmuBL653654_SAN01p1.fq	mmu9	CEBPA	CEBPA_liver_sc9314_mmuBL653654	14614590	2012-11-04	liver	sc9314	Mmu1r3_do1877_CEBPA_peaks.bed		do1877
do1878	D1HNF4a	BL6	14144798	Mmu1	27412973	do1878_HNF4a_liver_ARP31946_mmuBL653654_SAN01p1.fq	mmu9	HNF4a	HNF4a_liver_ARP31946_mmuBL653654	14144798	2012-11-04	liver	ARP31946	Mmu1r1_do1878_HNF4a_peaks.bed	25225	do1878
do1878	D1HNF4a	BL6	14144798	Mmu1	27412973	do1878_HNF4a_liver_ARP31946_mmuBL653654_SAN01p2.fq	mmu9	HNF4a	HNF4a_liver_ARP31946_mmuBL653654	14144798	2012-11-04	liver	ARP31946	Mmu1r1_do1878_HNF4a_peaks.bed		do1878
do1879	E1HNF4a	BL6	15267226	Mmu1	29585594	do1879_HNF4a_liver_ARP31946_mmuBL653654_SAN01p2.fq	mmu9	HNF4a	HNF4a_liver_ARP31946_mmuBL653654	15267226	2012-11-04	liver	ARP31946	Mmu1r2_do1879_HNF4a_peaks.bed	23276	do1879
do1879	E1HNF4a	BL6	15267226	Mmu1	29585594	do1879_HNF4a_liver_ARP31946_mmuBL653654_SAN01p1.fq	mmu9	HNF4a	HNF4a_liver_ARP31946_mmuBL653654	15267226	2012-11-04	liver	ARP31946	Mmu1r2_do1879_HNF4a_peaks.bed		do1879
do1880	F1HNF4a	BL6	16825267	Mmu1	32168828	do1880_HNF4a_liver_ARP31946_mmuBL653654_SAN01p2.fq	mmu9	HNF4a	HNF4a_liver_ARP31946_mmuBL653654	16825267	2012-11-04	liver	ARP31946	Mmu1r3_do1880_HNF4a_peaks.bed	59100	do1880
do1880	F1HNF4a	BL6	16825267	Mmu1	32168828	do1880_HNF4a_liver_ARP31946_mmuBL653654_SAN01p1.fq	mmu9	HNF4a	HNF4a_liver_ARP31946_mmuBL653654	16825267	2012-11-04	liver	ARP31946	Mmu1r3_do1880_HNF4a_peaks.bed		do1880
do1881	G1p300	BL6	2258676	Mmu1	3963077	do1881_P300_liver_sc585_mmuBL653654_SAN01p1.fq	mmu9	P300	P300_liver_sc585_mmuBL653654	2258676	2012-11-05	liver	sc585	Mmu1r1_do1881_p300_peaks.bed	31177	do1881
do1881	G1p300	BL6	2258676	Mmu1	3963077	do1881_P300_liver_sc585_mmuBL653654_SAN01p2.fq	mmu9	P300	P300_liver_sc585_mmuBL653654	2258676	2012-11-05	liver	sc585	Mmu1r1_do1881_p300_peaks.bed		do1881
do1882	H1p300	BL6	16081740	Mmu1	30605731	do1882_P300_liver_sc585_mmuBL653654_SAN01p2.fq	mmu9	P300	P300_liver_sc585_mmuBL653654	16081740	2012-11-05	liver	sc585	Mmu1r2_do1882_p300_peaks.bed	32441	do1882
do1882	H1p300	BL6	16081740	Mmu1	30605731	do1882_P300_liver_sc585_mmuBL653654_SAN01p1.fq	mmu9	P300	P300_liver_sc585_mmuBL653654	16081740	2012-11-05	liver	sc585	Mmu1r2_do1882_p300_peaks.bed		do1882
do1883	A3CEBPa	BL6	19671909	Mmu2	37670836	do1883_CEBPA_liver_sc9314_mmuBL653658_SAN01p2.fq	mmu9	CEBPA	CEBPA_liver_sc9314_mmuBL653658	19671909	2012-10-24	liver	sc9314	Mmu2r1_do1883_CEBPA_peaks.bed	76906	do1883
do1883	A3CEBPa	BL6	19671909	Mmu2	37670836	do1883_CEBPA_liver_sc9314_mmuBL653658_SAN01p1.fq	mmu9	CEBPA	CEBPA_liver_sc9314_mmuBL653658	19671909	2012-10-24	liver	sc9314	Mmu2r1_do1883_CEBPA_peaks.bed		do1883
do1884	B3CEBPa	BL6	17190706	Mmu2	33290914	do1884_CEBPA_liver_sc9314_mmuBL653658_SAN01p1.fq	mmu9	CEBPA	CEBPA_liver_sc9314_mmuBL653658	17190706	2012-10-24	liver	sc9314	Mmu2r2_do1884_CEBPA_peaks.bed	38950	do1884
do1884	B3CEBPa	BL6	17190706	Mmu2	33290914	do1884_CEBPA_liver_sc9314_mmuBL653658_SAN01p2.fq	mmu9	CEBPA	CEBPA_liver_sc9314_mmuBL653658	17190706	2012-10-24	liver	sc9314	Mmu2r2_do1884_CEBPA_peaks.bed		do1884
do1885	C3CEBPa	BL6	26366958	Mmu2	51026263	do1885_CEBPA_liver_sc9314_mmuBL653658_SAN01p2.fq	mmu9	CEBPA	CEBPA_liver_sc9314_mmuBL653658	26366958	2012-10-24	liver	sc9314	Mmu2r3_do1885_CEBPA_peaks.bed	40284	do1885
do1885	C3CEBPa	BL6	26366958	Mmu2	51026263	do1885_CEBPA_liver_sc9314_mmuBL653658_SAN01p1.fq	mmu9	CEBPA	CEBPA_liver_sc9314_mmuBL653658	26366958	2012-10-24	liver	sc9314	Mmu2r3_do1885_CEBPA_peaks.bed		do1885
do1886	D3HNF4a	BL6	17825940	Mmu2	34654799	do1886_HNF4a_liver_ARP31946_mmuBL653658_SAN01p2.fq	mmu9	HNF4a	HNF4a_liver_ARP31946_mmuBL653658	17825940	2012-10-24	liver	ARP31946	Mmu2r1_do1886_HNF4a_peaks.bed	27511	do1886
do1886	D3HNF4a	BL6	17825940	Mmu2	34654799	do1886_HNF4a_liver_ARP31946_mmuBL653658_SAN01p1.fq	mmu9	HNF4a	HNF4a_liver_ARP31946_mmuBL653658	17825940	2012-10-24	liver	ARP31946	Mmu2r1_do1886_HNF4a_peaks.bed		do1886
do1887	E3HNF4a	BL6	3417921	Mmu2	6597759	do1887_HNF4a_liver_ARP31946_mmuBL653658_SAN01p2.fq	mmu9	HNF4a	HNF4a_liver_ARP31946_mmuBL653658	3417921	2012-10-24	liver	ARP31946	Mmu2r2_do1887_HNF4a_peaks.bed	24190	do1887
do1887	E3HNF4a	BL6	3417921	Mmu2	6597759	do1887_HNF4a_liver_ARP31946_mmuBL653658_SAN01p1.fq	mmu9	HNF4a	HNF4a_liver_ARP31946_mmuBL653658	3417921	2012-10-24	liver	ARP31946	Mmu2r2_do1887_HNF4a_peaks.bed		do1887
do1888	F3HNF4a	BL6	30203091	Mmu2	58757891	do1888_HNF4a_liver_ARP31946_mmuBL653658_SAN01p1.fq	mmu9	HNF4a	HNF4a_liver_ARP31946_mmuBL653658	30203091	2012-10-25	liver	ARP31946	Mmu2r3_do1888_HNF4a_peaks.bed	26957	do1888
do1888	F3HNF4a	BL6	30203091	Mmu2	58757891	do1888_HNF4a_liver_ARP31946_mmuBL653658_SAN01p2.fq	mmu9	HNF4a	HNF4a_liver_ARP31946_mmuBL653658	30203091	2012-10-25	liver	ARP31946	Mmu2r3_do1888_HNF4a_peaks.bed		do1888
do1889	G3p300	BL6	16467071	Mmu2	31866390	do1889_P300_liver_sc585_mmuBL653658_SAN01p1.fq	mmu9	P300	P300_liver_sc585_mmuBL653658	16467071	2012-10-25	liver	sc585	Mmu2r1_do1889_p300_peaks.bed	38246	do1889
do1889	G3p300	BL6	16467071	Mmu2	31866390	do1889_P300_liver_sc585_mmuBL653658_SAN01p2.fq	mmu9	P300	P300_liver_sc585_mmuBL653658	16467071	2012-10-25	liver	sc585	Mmu2r1_do1889_p300_peaks.bed		do1889
do1890	H3p300	BL6	29167805	Mmu2	56368011	do1890_P300_liver_sc585_mmuBL653658_SAN01p1.fq	mmu9	P300	P300_liver_sc585_mmuBL653658	29167805	2012-10-25	liver	sc585	Mmu2r2_do1890_p300_peaks.bed	31840	do1890
do1890	H3p300	BL6	29167805	Mmu2	56368011	do1890_P300_liver_sc585_mmuBL653658_SAN01p2.fq	mmu9	P300	P300_liver_sc585_mmuBL653658	29167805	2012-10-25	liver	sc585	Mmu2r2_do1890_p300_peaks.bed		do1890
do1891	A5CEBPa	BL6	15430511	Mmu3	29686878	do1891_CEBPA_liver_sc9314_mmuBL653660_SAN01p1.fq	mmu9	CEBPA	CEBPA_liver_sc9314_mmuBL653660	15430511	2012-10-25	liver	sc9314	Mmu3r1_do1891_CEBPA_peaks.bed	66536	do1891
do1891	A5CEBPa	BL6	15430511	Mmu3	29686878	do1891_CEBPA_liver_sc9314_mmuBL653660_SAN01p2.fq	mmu9	CEBPA	CEBPA_liver_sc9314_mmuBL653660	15430511	2012-10-25	liver	sc9314	Mmu3r1_do1891_CEBPA_peaks.bed		do1891
do1892	B5CEBPa	BL6	3408013	Mmu3	6602351	do1892_CEBPA_liver_sc9314_mmuBL653660_SAN01p1.fq	mmu9	CEBPA	CEBPA_liver_sc9314_mmuBL653660	3408013	2012-10-25	liver	sc9314	Mmu3r2_do1892_CEBPA_peaks.bed	24657	do1892
do1892	B5CEBPa	BL6	3408013	Mmu3	6602351	do1892_CEBPA_liver_sc9314_mmuBL653660_SAN01p2.fq	mmu9	CEBPA	CEBPA_liver_sc9314_mmuBL653660	3408013	2012-10-25	liver	sc9314	Mmu3r2_do1892_CEBPA_peaks.bed		do1892
do1893	C5CEBPa	BL6	3247842	Mmu3	6290162	do1893_CEBPA_liver_sc9314_mmuBL653660_SAN01p2.fq	mmu9	CEBPA	CEBPA_liver_sc9314_mmuBL653660	3247842	2012-10-24	liver	sc9314	Mmu3r1_do1893_CEBPA_peaks.bed	28531	do1893
do1893	C5CEBPa	BL6	3247842	Mmu3	6290162	do1893_CEBPA_liver_sc9314_mmuBL653660_SAN01p1.fq	mmu9	CEBPA	CEBPA_liver_sc9314_mmuBL653660	3247842	2012-10-24	liver	sc9314	Mmu3r1_do1893_CEBPA_peaks.bed		do1893
do1894	D5HNF4a	BL6	2694085	Mmu3	5239108	do1894_HNF4a_liver_ARP31946_mmuBL653660_SAN01p2.fq	mmu9	HNF4a	HNF4a_liver_ARP31946_mmuBL653660	2694085	2012-10-24	liver	ARP31946	Mmu3r2_do1894_HNF4a_peaks.bed	19923	do1894
do1894	D5HNF4a	BL6	2694085	Mmu3	5239108	do1894_HNF4a_liver_ARP31946_mmuBL653660_SAN01p1.fq	mmu9	HNF4a	HNF4a_liver_ARP31946_mmuBL653660	2694085	2012-10-24	liver	ARP31946	Mmu3r2_do1894_HNF4a_peaks.bed		do1894
do1895	E5HNF4a	BL6	19270082	Mmu3	37497205	do1895_HNF4a_liver_ARP31946_mmuBL653660_SAN01p1.fq	mmu9	HNF4a	HNF4a_liver_ARP31946_mmuBL653660	19270082	2012-10-25	liver	ARP31946	Mmu3r3_do1895_HNF4a_peaks.bed	25449	do1895
do1895	E5HNF4a	BL6	19270082	Mmu3	37497205	do1895_HNF4a_liver_ARP31946_mmuBL653660_SAN01p2.fq	mmu9	HNF4a	HNF4a_liver_ARP31946_mmuBL653660	19270082	2012-10-25	liver	ARP31946	Mmu3r3_do1895_HNF4a_peaks.bed		do1895
do1896	F5HNF4a	BL6	17767952	Mmu3	34589458	do1896_HNF4a_liver_ARP31946_mmuBL653660_SAN01p2.fq	mmu9	HNF4a	HNF4a_liver_ARP31946_mmuBL653660	17767952	2012-10-25	liver	ARP31946	Mmu3r1_do1896_HNF4a_peaks.bed	27423	do1896
do1896	F5HNF4a	BL6	17767952	Mmu3	34589458	do1896_HNF4a_liver_ARP31946_mmuBL653660_SAN01p1.fq	mmu9	HNF4a	HNF4a_liver_ARP31946_mmuBL653660	17767952	2012-10-25	liver	ARP31946	Mmu3r1_do1896_HNF4a_peaks.bed		do1896
do1897	G5p300	BL6	19882890	Mmu3	38470644	do1897_P300_liver_sc585_mmuBL653660_SAN01p2.fq	mmu9	P300	P300_liver_sc585_mmuBL653660	19882890	2012-10-25	liver	sc585	Mmu3r2_do1897_p300_peaks.bed	45217	do1897
do1897	G5p300	BL6	19882890	Mmu3	38470644	do1897_P300_liver_sc585_mmuBL653660_SAN01p1.fq	mmu9	P300	P300_liver_sc585_mmuBL653660	19882890	2012-10-25	liver	sc585	Mmu3r2_do1897_p300_peaks.bed		do1897
do1898	H5p300	BL6	16363444	Mmu3	31547279	do1898_P300_liver_sc585_mmuBL653660_SAN01p1.fq	mmu9	P300	P300_liver_sc585_mmuBL653660	16363444	2012-10-25	liver	sc585	Mmu3r1_do1898_p300_peaks.bed	41241	do1898
do1898	H5p300	BL6	16363444	Mmu3	31547279	do1898_P300_liver_sc585_mmuBL653660_SAN01p2.fq	mmu9	P300	P300_liver_sc585_mmuBL653660	16363444	2012-10-25	liver	sc585	Mmu3r1_do1898_p300_peaks.bed		do1898
do1899	A7CEBPa	BL6	17283194	Mmu4	33509890	do1899_CEBPA_liver_sc9314_mmuBL653661_SAN01p1.fq	mmu9	CEBPA	CEBPA_liver_sc9314_mmuBL653661	17283194	2012-10-25	liver	sc9314	Mmu4r2_do1899_CEBPA_peaks.bed	53576	do1899
do1899	A7CEBPa	BL6	17283194	Mmu4	33509890	do1899_CEBPA_liver_sc9314_mmuBL653661_SAN01p2.fq	mmu9	CEBPA	CEBPA_liver_sc9314_mmuBL653661	17283194	2012-10-25	liver	sc9314	Mmu4r2_do1899_CEBPA_peaks.bed		do1899
do1900	B7CEBPa	BL6	13471964	Mmu4	26192975	do1900_CEBPA_liver_sc9314_mmuBL653661_SAN01p2.fq	mmu9	CEBPA	CEBPA_liver_sc9314_mmuBL653661	13471964	2012-10-25	liver	sc9314	Mmu4r1_do1900_CEBPA_peaks.bed	33838	do1900
do1900	B7CEBPa	BL6	13471964	Mmu4	26192975	do1900_CEBPA_liver_sc9314_mmuBL653661_SAN01p1.fq	mmu9	CEBPA	CEBPA_liver_sc9314_mmuBL653661	13471964	2012-10-25	liver	sc9314	Mmu4r1_do1900_CEBPA_peaks.bed		do1900
do1901	C7CEBPa	BL6	17014970	Mmu4	33080139	do1901_CEBPA_liver_sc9314_mmuBL653661_SAN01p2.fq	mmu9	CEBPA	CEBPA_liver_sc9314_mmuBL653661	17014970	2012-10-25	liver	sc9314	Mmu4r2_do1901_CEBPA_peaks.bed	44301	do1901
do1901	C7CEBPa	BL6	17014970	Mmu4	33080139	do1901_CEBPA_liver_sc9314_mmuBL653661_SAN01p1.fq	mmu9	CEBPA	CEBPA_liver_sc9314_mmuBL653661	17014970	2012-10-25	liver	sc9314	Mmu4r2_do1901_CEBPA_peaks.bed		do1901
do1902	D7HNF4a	BL6	13635131	Mmu4	26585641	do1902_HNF4a_liver_ARP31946_mmuBL653661_SAN01p1.fq	mmu9	HNF4a	HNF4a_liver_ARP31946_mmuBL653661	13635131	2012-10-25	liver	ARP31946	Mmu4r3_do1902_HNF4a_peaks.bed	24126	do1902
do1902	D7HNF4a	BL6	13635131	Mmu4	26585641	do1902_HNF4a_liver_ARP31946_mmuBL653661_SAN01p2.fq	mmu9	HNF4a	HNF4a_liver_ARP31946_mmuBL653661	13635131	2012-10-25	liver	ARP31946	Mmu4r3_do1902_HNF4a_peaks.bed		do1902
do1903	E7HNF4a	BL6	10407327	Mmu4	20258499	do1903_HNF4a_liver_ARP31946_mmuBL653661_SAN01p2.fq	mmu9	HNF4a	HNF4a_liver_ARP31946_mmuBL653661	10407327	2012-10-25	liver	ARP31946	Mmu4r1_do1903_HNF4a_peaks.bed	9130	do1903
do1903	E7HNF4a	BL6	10407327	Mmu4	20258499	do1903_HNF4a_liver_ARP31946_mmuBL653661_SAN01p1.fq	mmu9	HNF4a	HNF4a_liver_ARP31946_mmuBL653661	10407327	2012-10-25	liver	ARP31946	Mmu4r1_do1903_HNF4a_peaks.bed		do1903
do1904	F7HNF4a	BL6	16479725	Mmu4	32113345	do1904_HNF4a_liver_ARP31946_mmuBL653661_SAN01p1.fq	mmu9	HNF4a	HNF4a_liver_ARP31946_mmuBL653661	16479725	2012-10-25	liver	ARP31946	Mmu4r2_do1904_HNF4a_peaks.bed	28451	do1904
do1904	F7HNF4a	BL6	16479725	Mmu4	32113345	do1904_HNF4a_liver_ARP31946_mmuBL653661_SAN01p2.fq	mmu9	HNF4a	HNF4a_liver_ARP31946_mmuBL653661	16479725	2012-10-25	liver	ARP31946	Mmu4r2_do1904_HNF4a_peaks.bed		do1904
do1905	G7p300	BL6	14742812	Mmu4	28684056	do1905_P300_liver_sc585_mmuBL653661_SAN01p2.fq	mmu9	P300	P300_liver_sc585_mmuBL653661	14742812	2012-10-25	liver	sc585	Mmu4r1_do1905_p300_peaks.bed	21845	do1905
do1905	G7p300	BL6	14742812	Mmu4	28684056	do1905_P300_liver_sc585_mmuBL653661_SAN01p1.fq	mmu9	P300	P300_liver_sc585_mmuBL653661	14742812	2012-10-25	liver	sc585	Mmu4r1_do1905_p300_peaks.bed		do1905
do1906	H7p300	BL6	8843624	Mmu4	17181558	do1906_P300_liver_sc585_mmuBL653661_SAN01p1.fq	mmu9	P300	P300_liver_sc585_mmuBL653661	8843624	2012-10-25	liver	sc585	Mmu4r2_do1906_p300_peaks.bed	50938	do1906
do1906	H7p300	BL6	8843624	Mmu4	17181558	do1906_P300_liver_sc585_mmuBL653661_SAN01p2.fq	mmu9	P300	P300_liver_sc585_mmuBL653661	8843624	2012-10-25	liver	sc585	Mmu4r2_do1906_p300_peaks.bed		do1906
do1907	A9CEBPa	BL6	9817776	Mmu5	18780216	do1907_CEBPA_liver_sc9314_mmuBL653663_SAN01p2.fq	mmu9	CEBPA	CEBPA_liver_sc9314_mmuBL653663	9817776	2012-11-05	liver	sc9314	Mmu5r3_do1907_CEBPA_peaks.bed	44114	do1907
do1907	A9CEBPa	BL6	9817776	Mmu5	18780216	do1907_CEBPA_liver_sc9314_mmuBL653663_SAN01p1.fq	mmu9	CEBPA	CEBPA_liver_sc9314_mmuBL653663	9817776	2012-11-05	liver	sc9314	Mmu5r3_do1907_CEBPA_peaks.bed		do1907
do1908	B9CEBPa	BL6	13767804	Mmu5	26444314	do1908_CEBPA_liver_sc9314_mmuBL653663_SAN01p2.fq	mmu9	CEBPA	CEBPA_liver_sc9314_mmuBL653663	13767804	2012-11-05	liver	sc9314	Mmu5r1_do1908_CEBPA_peaks.bed	33619	do1908
do1908	B9CEBPa	BL6	13767804	Mmu5	26444314	do1908_CEBPA_liver_sc9314_mmuBL653663_SAN01p1.fq	mmu9	CEBPA	CEBPA_liver_sc9314_mmuBL653663	13767804	2012-11-05	liver	sc9314	Mmu5r1_do1908_CEBPA_peaks.bed		do1908
do1909	C9CEBPa	BL6	14130957	Mmu5	26978987	do1909_CEBPA_liver_sc9314_mmuBL653663_SAN01p2.fq	mmu9	CEBPA	CEBPA_liver_sc9314_mmuBL653663	14130957	2012-11-05	liver	sc9314	Mmu5r2_do1909_CEBPA_peaks.bed	47745	do1909
do1909	C9CEBPa	BL6	14130957	Mmu5	26978987	do1909_CEBPA_liver_sc9314_mmuBL653663_SAN01p1.fq	mmu9	CEBPA	CEBPA_liver_sc9314_mmuBL653663	14130957	2012-11-05	liver	sc9314	Mmu5r2_do1909_CEBPA_peaks.bed		do1909
do1910	D9HNF4a	BL6	11165180	Mmu5	21543107	do1910_HNF4a_liver_ARP31946_mmuBL653663_SAN01p2.fq	mmu9	HNF4a	HNF4a_liver_ARP31946_mmuBL653663	11165180	2012-11-05	liver	ARP31946	Mmu5r1_do1910_HNF4a_peaks.bed	3634	do1910
do1910	D9HNF4a	BL6	11165180	Mmu5	21543107	do1910_HNF4a_liver_ARP31946_mmuBL653663_SAN01p1.fq	mmu9	HNF4a	HNF4a_liver_ARP31946_mmuBL653663	11165180	2012-11-05	liver	ARP31946	Mmu5r1_do1910_HNF4a_peaks.bed		do1910
do1911	E9HNF4a	BL6	16129429	Mmu5	31150278	do1911_HNF4a_liver_ARP31946_mmuBL653663_SAN01p1.fq	mmu9	HNF4a	HNF4a_liver_ARP31946_mmuBL653663	16129429	2012-11-05	liver	ARP31946	Mmu5r2_do1911_HNF4a_peaks.bed	10973	do1911
do1911	E9HNF4a	BL6	16129429	Mmu5	31150278	do1911_HNF4a_liver_ARP31946_mmuBL653663_SAN01p2.fq	mmu9	HNF4a	HNF4a_liver_ARP31946_mmuBL653663	16129429	2012-11-05	liver	ARP31946	Mmu5r2_do1911_HNF4a_peaks.bed		do1911
do1912	F9HNF4a	BL6	15305325	Mmu5	29418221	do1912_HNF4a_liver_ARP31946_mmuBL653663_SAN01p2.fq	mmu9	HNF4a	HNF4a_liver_ARP31946_mmuBL653663	15305325	2012-11-05	liver	ARP31946	Mmu5r1_do1912_HNF4a_peaks.bed	17571	do1912
do1912	F9HNF4a	BL6	15305325	Mmu5	29418221	do1912_HNF4a_liver_ARP31946_mmuBL653663_SAN01p1.fq	mmu9	HNF4a	HNF4a_liver_ARP31946_mmuBL653663	15305325	2012-11-05	liver	ARP31946	Mmu5r1_do1912_HNF4a_peaks.bed		do1912
do1913	G9p300	BL6	15190520	Mmu5	29246124	do1913_P300_liver_sc585_mmuBL653663_SAN01p2.fq	mmu9	P300	P300_liver_sc585_mmuBL653663	15190520	2012-11-05	liver	sc585	Mmu5r2_do1913_p300_peaks.bed	18820	do1913
do1913	G9p300	BL6	15190520	Mmu5	29246124	do1913_P300_liver_sc585_mmuBL653663_SAN01p1.fq	mmu9	P300	P300_liver_sc585_mmuBL653663	15190520	2012-11-05	liver	sc585	Mmu5r2_do1913_p300_peaks.bed		do1913
do1914	H9p300	BL6	16109423	Mmu5	30954070	do1914_P300_liver_sc585_mmuBL653663_SAN01p2.fq	mmu9	P300	P300_liver_sc585_mmuBL653663	16109423	2012-11-05	liver	sc585	Mmu5r3_do1914_p300_peaks.bed	13355	do1914
do1914	H9p300	BL6	16109423	Mmu5	30954070	do1914_P300_liver_sc585_mmuBL653663_SAN01p1.fq	mmu9	P300	P300_liver_sc585_mmuBL653663	16109423	2012-11-05	liver	sc585	Mmu5r3_do1914_p300_peaks.bed		do1914
do1918	D2H3K4me3	BL6	19230630	Mmu1	37360780	do1918_H3K4me3_liver_CMA304_mmuBL653654_SAN01p2.fq	mmu9	H3K4me3	H3K4me3_liver_CMA304_mmuBL653654	19230630	2012-11-05	liver	CMA304	Mmu1r1_do1918_H3K4me3_peaks.bed	15058	do1918
do1918	D2H3K4me3	BL6	19230630	Mmu1	37360780	do1918_H3K4me3_liver_CMA304_mmuBL653654_SAN01p1.fq	mmu9	H3K4me3	H3K4me3_liver_CMA304_mmuBL653654	19230630	2012-11-05	liver	CMA304	Mmu1r1_do1918_H3K4me3_peaks.bed		do1918
do1919	E2H3K4me3	BL6	13748084	Mmu1	26806999	do1919_H3K4me3_liver_CMA304_mmuBL653654_SAN01p2.fq	mmu9	H3K4me3	H3K4me3_liver_CMA304_mmuBL653654	13748084	2012-11-05	liver	CMA304	Mmu1		do1919
do1919	E2H3K4me3	BL6	13748084	Mmu1	26806999	do1919_H3K4me3_liver_CMA304_mmuBL653654_SAN01p1.fq	mmu9	H3K4me3	H3K4me3_liver_CMA304_mmuBL653654	13748084	2012-11-05	liver	CMA304	Mmu1		do1919
do1920	F2rad21	BL6	18258269	Mmu1	34246327	do1920_Rad21_liver_ab992_mmuBL653654_SAN01p2.fq	mmu9	Rad21	Rad21_liver_ab992_mmuBL653654	18258269	2012-11-05	liver	ab992	Mmu1r1_do1920_rad21_peaks.bed	25940	do1920
do1920	F2rad21	BL6	18258269	Mmu1	34246327	do1920_Rad21_liver_ab992_mmuBL653654_SAN01p1.fq	mmu9	Rad21	Rad21_liver_ab992_mmuBL653654	18258269	2012-11-05	liver	ab992	Mmu1r1_do1920_rad21_peaks.bed		do1920
do1921	G2rad21	BL6	20367552	Mmu1	39355332	do1921_Rad21_liver_ab992_mmuBL653654_SAN01p1.fq	mmu9	Rad21	Rad21_liver_ab992_mmuBL653654	20367552	2012-11-05	liver	ab992	Mmu1r2_do1921_rad21_peaks.bed	46311	do1921
do1921	G2rad21	BL6	20367552	Mmu1	39355332	do1921_Rad21_liver_ab992_mmuBL653654_SAN01p2.fq	mmu9	Rad21	Rad21_liver_ab992_mmuBL653654	20367552	2012-11-05	liver	ab992	Mmu1r2_do1921_rad21_peaks.bed		do1921
do1922	H253663inp	BL6	15733456	Mmu5	30555065	do1922_Input_liver__mmuBL653663_SAN01p2.fq	mmu9	Input	Input_liver__mmuBL653663	15733456	2012-11-05	liver				do1922
do1922	H253663inp	BL6	15733456	Mmu5	30555065	do1922_Input_liver__mmuBL653663_SAN01p1.fq	mmu9	Input	Input_liver__mmuBL653663	15733456	2012-11-05	liver				do1922
do1926	D4H3K4me3	BL6	7433746	Mmu2	14463484	do1926_H3K4me3_liver_CMA304_mmuBL653658_SAN01p1.fq	mmu9	H3K4me3	H3K4me3_liver_CMA304_mmuBL653658	7433746	2012-11-05	liver	CMA304	Mmu2r1_do1926_H3K4me3_peaks.bed	15300	do1926
do1926	D4H3K4me3	BL6	7433746	Mmu2	14463484	do1926_H3K4me3_liver_CMA304_mmuBL653658_SAN01p2.fq	mmu9	H3K4me3	H3K4me3_liver_CMA304_mmuBL653658	7433746	2012-11-05	liver	CMA304	Mmu2r1_do1926_H3K4me3_peaks.bed		do1926
do1927	E4H3K4me3	BL6	11281843	Mmu2	21972504	do1927_H3K4me3_liver_CMA304_mmuBL653658_SAN01p2.fq	mmu9	H3K4me3	H3K4me3_liver_CMA304_mmuBL653658	11281843	2012-11-05	liver	CMA304	Mmu2r2_do1927_H3K4me3_peaks.bed	15815	do1927
do1927	E4H3K4me3	BL6	11281843	Mmu2	21972504	do1927_H3K4me3_liver_CMA304_mmuBL653658_SAN01p1.fq	mmu9	H3K4me3	H3K4me3_liver_CMA304_mmuBL653658	11281843	2012-11-05	liver	CMA304	Mmu2r2_do1927_H3K4me3_peaks.bed		do1927
do1928	F4rad21	BL6	2233423	Mmu2	3963994	do1928_Rad21_liver_ab992_mmuBL653658_SAN01p1.fq	mmu9	Rad21	Rad21_liver_ab992_mmuBL653658	2233423	2012-11-05	liver	ab992	Mmu2r1_do1928_rad21_peaks.bed	14587	do1928
do1928	F4rad21	BL6	2233423	Mmu2	3963994	do1928_Rad21_liver_ab992_mmuBL653658_SAN01p2.fq	mmu9	Rad21	Rad21_liver_ab992_mmuBL653658	2233423	2012-11-05	liver	ab992	Mmu2r1_do1928_rad21_peaks.bed		do1928
do1929	G4rad21	BL6	23287121	Mmu2	45202340	do1929_Rad21_liver_ab992_mmuBL653658_SAN01p1.fq	mmu9	Rad21	Rad21_liver_ab992_mmuBL653658	23287121	2012-11-05	liver	ab992	Mmu2r2_do1929_rad21_peaks.bed	33854	do1929
do1929	G4rad21	BL6	23287121	Mmu2	45202340	do1929_Rad21_liver_ab992_mmuBL653658_SAN01p2.fq	mmu9	Rad21	Rad21_liver_ab992_mmuBL653658	23287121	2012-11-05	liver	ab992	Mmu2r2_do1929_rad21_peaks.bed		do1929
do1930	H453663inp	BL6	34040908	Mmu5	66123152	do1930_Input_liver__mmuBL653663_SAN01p1.fq	mmu9	Input	Input_liver__mmuBL653663	34040908	2012-11-05	liver				do1930
do1930	H453663inp	BL6	34040908	Mmu5	66123152	do1930_Input_liver__mmuBL653663_SAN01p2.fq	mmu9	Input	Input_liver__mmuBL653663	34040908	2012-11-05	liver				do1930
do1934	D6H3K4me3	BL6	13960842	Mmu3	27131302	do1934_H3K4me3_liver_CMA304_mmuBL653660_SAN01p1.fq	mmu9	H3K4me3	H3K4me3_liver_CMA304_mmuBL653660	13960842	2012-11-05	liver	CMA304	Mmu3r1_do1934_H3K4me3_peaks.bed	16017	do1934
do1934	D6H3K4me3	BL6	13960842	Mmu3	27131302	do1934_H3K4me3_liver_CMA304_mmuBL653660_SAN01p2.fq	mmu9	H3K4me3	H3K4me3_liver_CMA304_mmuBL653660	13960842	2012-11-05	liver	CMA304	Mmu3r1_do1934_H3K4me3_peaks.bed		do1934
do1935	E6H3K4me3	BL6	84	Mmu3	161	do1935_H3K4me3_liver_CMA304_mmuBL653660_SAN01p1.fq	mmu9	H3K4me3	H3K4me3_liver_CMA304_mmuBL653660	84	2012-11-05	liver	CMA304			do1935
do1935	E6H3K4me3	BL6	84	Mmu3	161	do1935_H3K4me3_liver_CMA304_mmuBL653660_SAN01p2.fq	mmu9	H3K4me3	H3K4me3_liver_CMA304_mmuBL653660	84	2012-11-05	liver	CMA304			do1935
do1936	F6rad21	BL6	25894537	Mmu3	50313812	do1936_Rad21_liver_ab992_mmuBL653660_SAN01p2.fq	mmu9	Rad21	Rad21_liver_ab992_mmuBL653660	25894537	2012-11-05	liver	ab992	Mmu3r1_do1936_rad21_peaks.bed	50500	do1936
do1936	F6rad21	BL6	25894537	Mmu3	50313812	do1936_Rad21_liver_ab992_mmuBL653660_SAN01p1.fq	mmu9	Rad21	Rad21_liver_ab992_mmuBL653660	25894537	2012-11-05	liver	ab992	Mmu3r1_do1936_rad21_peaks.bed		do1936
do1937	G6rad21	BL6	26704254	Mmu3	51862509	do1937_Rad21_liver_ab992_mmuBL653660_SAN01p1.fq	mmu9	Rad21	Rad21_liver_ab992_mmuBL653660	26704254	2012-11-05	liver	ab992	Mmu3r2_do1937_rad21_peaks.bed	78067	do1937
do1937	G6rad21	BL6	26704254	Mmu3	51862509	do1937_Rad21_liver_ab992_mmuBL653660_SAN01p2.fq	mmu9	Rad21	Rad21_liver_ab992_mmuBL653660	26704254	2012-11-05	liver	ab992	Mmu3r2_do1937_rad21_peaks.bed		do1937
do1941	D8H3K4me3	BL6	12618566	Mmu4	24540209	do1941_H3K4me3_liver_CMA304_mmuBL653661_SAN01p1.fq	mmu9	H3K4me3	H3K4me3_liver_CMA304_mmuBL653661	12618566	2012-11-05	liver	CMA304	Mmu4r1_do1941_H3K4me3_peaks.bed	15623	do1941
do1941	D8H3K4me3	BL6	12618566	Mmu4	24540209	do1941_H3K4me3_liver_CMA304_mmuBL653661_SAN01p2.fq	mmu9	H3K4me3	H3K4me3_liver_CMA304_mmuBL653661	12618566	2012-11-05	liver	CMA304	Mmu4r1_do1941_H3K4me3_peaks.bed		do1941
do1942	E8H3K4me3	BL6	11574033	Mmu4	22523536	do1942_H3K4me3_liver_CMA304_mmuBL653661_SAN01p1.fq	mmu9	H3K4me3	H3K4me3_liver_CMA304_mmuBL653661	11574033	2012-11-05	liver	CMA304	Mmu4r2_do1942_H3K4me3_peaks.bed	15621	do1942
do1942	E8H3K4me3	BL6	11574033	Mmu4	22523536	do1942_H3K4me3_liver_CMA304_mmuBL653661_SAN01p2.fq	mmu9	H3K4me3	H3K4me3_liver_CMA304_mmuBL653661	11574033	2012-11-05	liver	CMA304	Mmu4r2_do1942_H3K4me3_peaks.bed		do1942
do1943	F8rad21	BL6	12644558	Mmu4	24587466	do1943_Rad21_liver_ab992_mmuBL653661_SAN01p1.fq	mmu9	Rad21	Rad21_liver_ab992_mmuBL653661	12644558	2012-11-05	liver	ab992	Mmu4r1_do1943_rad21_peaks.bed	57790	do1943
do1943	F8rad21	BL6	12644558	Mmu4	24587466	do1943_Rad21_liver_ab992_mmuBL653661_SAN01p2.fq	mmu9	Rad21	Rad21_liver_ab992_mmuBL653661	12644558	2012-11-05	liver	ab992	Mmu4r1_do1943_rad21_peaks.bed		do1943
do1944	G8rad21	BL6	18149488	Mmu4	35276194	do1944_Rad21_liver_ab992_mmuBL653661_SAN01p2.fq	mmu9	Rad21	Rad21_liver_ab992_mmuBL653661	18149488	2012-11-05	liver	ab992	Mmu4r2_do1944_rad21_peaks.bed	57029	do1944
do1944	G8rad21	BL6	18149488	Mmu4	35276194	do1944_Rad21_liver_ab992_mmuBL653661_SAN01p1.fq	mmu9	Rad21	Rad21_liver_ab992_mmuBL653661	18149488	2012-11-05	liver	ab992	Mmu4r2_do1944_rad21_peaks.bed		do1944
do1948	D10H3K4me3	BL6	10347630	Mmu5	20102239	do1948_H3K4me3_liver_CMA304_mmuBL653663_SAN01p1.fq	mmu9	H3K4me3	H3K4me3_liver_CMA304_mmuBL653663	10347630	2012-11-05	liver	CMA304	Mmu5r1_do1948_H3K4me3_peaks.bed	14761	do1948
do1948	D10H3K4me3	BL6	10347630	Mmu5	20102239	do1948_H3K4me3_liver_CMA304_mmuBL653663_SAN01p2.fq	mmu9	H3K4me3	H3K4me3_liver_CMA304_mmuBL653663	10347630	2012-11-05	liver	CMA304	Mmu5r1_do1948_H3K4me3_peaks.bed		do1948
do1949	E10H3K4me3	BL6	4985944	Mmu5	9683824	do1949_H3K4me3_liver_CMA304_mmuBL653663_SAN01p2.fq	mmu9	H3K4me3	H3K4me3_liver_CMA304_mmuBL653663	4985944	2012-11-05	liver	CMA304	Mmu5r2_do1949_H3K4me3_peaks.bed	14007	do1949
do1949	E10H3K4me3	BL6	4985944	Mmu5	9683824	do1949_H3K4me3_liver_CMA304_mmuBL653663_SAN01p1.fq	mmu9	H3K4me3	H3K4me3_liver_CMA304_mmuBL653663	4985944	2012-11-05	liver	CMA304	Mmu5r2_do1949_H3K4me3_peaks.bed		do1949
do1950	F10rad21	BL6	6442641	Mmu5	12456269	do1950_Rad21_liver_ab992_mmuBL653663_SAN01p1.fq	mmu9	Rad21	Rad21_liver_ab992_mmuBL653663	6442641	2012-11-05	liver	ab992	Mmu5r1_do1950_rad21_peaks.bed	20085	do1950
do1950	F10rad21	BL6	6442641	Mmu5	12456269	do1950_Rad21_liver_ab992_mmuBL653663_SAN01p2.fq	mmu9	Rad21	Rad21_liver_ab992_mmuBL653663	6442641	2012-11-05	liver	ab992	Mmu5r1_do1950_rad21_peaks.bed		do1950
do1951	G10rad21	BL6	16238708	Mmu5	31282480	do1951_Rad21_liver_ab992_mmuBL653663_SAN01p2.fq	mmu9	Rad21	Rad21_liver_ab992_mmuBL653663	16238708	2012-11-05	liver	ab992	Mmu5r2_do1951_rad21_peaks.bed	48567	do1951
do1951	G10rad21	BL6	16238708	Mmu5	31282480	do1951_Rad21_liver_ab992_mmuBL653663_SAN01p1.fq	mmu9	Rad21	Rad21_liver_ab992_mmuBL653663	16238708	2012-11-05	liver	ab992	Mmu5r2_do1951_rad21_peaks.bed		do1951
do1952	A1153654inp	BL6	24744740	Mmu1	201240513	do1952_Input_liver__mmuBL653654_SAN01p1.fq	mmu9	Input	Input_liver__mmuBL653654	24744740	2012-11-05	liver				do1952
do1952	A1153654inp	BL6	24744740	Mmu1	201240513	do1952_Input_liver__mmuBL653654_SAN01p2.fq	mmu9	Input	Input_liver__mmuBL653654	24744740	2012-11-05	liver				do1952
do1953	B1153654inp	BL6	4090656	Mmu1	6676891	do1953_Input_liver__mmuBL653654_SAN01p1.fq	mmu9	Input	Input_liver__mmuBL653654	4090656	2012-11-05	liver				do1953
do1953	B1153654inp	BL6	4090656	Mmu1	6676891	do1953_Input_liver__mmuBL653654_SAN01p2.fq	mmu9	Input	Input_liver__mmuBL653654	4090656	2012-11-05	liver				do1953
do1954	C1153658inp	BL6	4166567	Mmu2	6839555	do1954_Input_liver__mmuBL653658_SAN01p1.fq	mmu9	Input	Input_liver__mmuBL653658	4166567	2012-11-05	liver				do1954
do1954	C1153658inp	BL6	4166567	Mmu2	6839555	do1954_Input_liver__mmuBL653658_SAN01p2.fq	mmu9	Input	Input_liver__mmuBL653658	4166567	2012-11-05	liver				do1954
do1955	D1153658inp	BL6	25368989	Mmu2	41698959	do1955_Input_liver__mmuBL653658_SAN01p2.fq	mmu9	Input	Input_liver__mmuBL653658	25368989	2012-11-05	liver				do1955
do1955	D1153658inp	BL6	25368989	Mmu2	41698959	do1955_Input_liver__mmuBL653658_SAN01p1.fq	mmu9	Input	Input_liver__mmuBL653658	25368989	2012-11-05	liver				do1955
do1956	E1153660inp	BL6	3023795	Mmu3	5083295	do1956_Input_liver__mmuBL653660_SAN01p2.fq	mmu9	Input	Input_liver__mmuBL653660	3023795	2012-11-05	liver				do1956
do1956	E1153660inp	BL6	3023795	Mmu3	5083295	do1956_Input_liver__mmuBL653660_SAN01p1.fq	mmu9	Input	Input_liver__mmuBL653660	3023795	2012-11-05	liver				do1956
do1957	F1153660inp	BL6	3119239	Mmu3	5269106	do1957_Input_liver__mmuBL653660_SAN01p2.fq	mmu9	Input	Input_liver__mmuBL653660	3119239	2012-11-05	liver				do1957
do1957	F1153660inp	BL6	3119239	Mmu3	5269106	do1957_Input_liver__mmuBL653660_SAN01p1.fq	mmu9	Input	Input_liver__mmuBL653660	3119239	2012-11-05	liver				do1957
do1958	G1153661inp	BL6	4114379	Mmu4	6792776	do1958_Input_liver__mmuBL653661_SAN01p1.fq	mmu9	Input	Input_liver__mmuBL653661	4114379	2012-11-05	liver				do1958
do1958	G1153661inp	BL6	4114379	Mmu4	6792776	do1958_Input_liver__mmuBL653661_SAN01p2.fq	mmu9	Input	Input_liver__mmuBL653661	4114379	2012-11-05	liver				do1958
do1959	H1153661inp	BL6	6596285	Mmu4	11057625	do1959_Input_liver__mmuBL653661_SAN01p2.fq	mmu9	Input	Input_liver__mmuBL653661	6596285	2012-11-05	liver				do1959
do1959	H1153661inp	BL6	6596285	Mmu4	11057625	do1959_Input_liver__mmuBL653661_SAN01p1.fq	mmu9	Input	Input_liver__mmuBL653661	6596285	2012-11-05	liver				do1959
