# Supplementary material for: AHT-ChIP-seq: a completely automated robotic protocol for high-throughput chromatin immunoprecipitation
Source: Genome Biol. 2013 Nov 7;14(11):R124. doi: 10.1186/gb-2013-14-11-r124 (PMC4053851; doi:10.1186/gb-2013-14-11-r124)
Supplement: Additional file 5 — MetaData, sequencing metrics, peak calls, file information for cell-line experiments. [file gb-2013-14-11-r124-S5.xlsx]

## Sheet: Additional file 8.csv
code	chipsample	celltype	reads	alnreads	filename	genome	factor	description	pfreads	date	tissue	antibody	Peaks file	Number of Peaks	platecol	platerow	num_cells	code
do2604	SA-0407-76-1	HepG2	11050052	10742789	do2604_CEBPA_HepG2_sc-9314_hsa_SAN01.fq	hsa	CEBPA	CEBPA_HepG2_sc-9314_hsa	11050052	2013-08-11	liver	sc-9314	do2604_CEBPA_HepG2_sc-9314_hsa_SAN01_peaks.bed	10725	1	A	10000000	do2604
do2605	SA-0407-76-2	HepG2	10202051	9921029	do2605_CEBPA_HepG2_sc-9314_hsa_SAN01.fq	hsa	CEBPA	CEBPA_HepG2_sc-9314_hsa	10202051	2013-08-11	liver	sc-9314	do2605_CEBPA_HepG2_sc-9314_hsa_SAN01_peaks.bed	9837	2	A	10000000	do2605
do2606	SA-0407-76-3	HepG2	11032549	10730341	do2606_CEBPA_HepG2_sc-9314_hsa_SAN01.fq	hsa	CEBPA	CEBPA_HepG2_sc-9314_hsa	11032549	2013-08-11	liver	sc-9314	do2606_CEBPA_HepG2_sc-9314_hsa_SAN01_peaks.bed	10891	3	A	1000000	do2606
do2607	SA-0407-76-4	HepG2	9175759	8882140	do2607_CEBPA_HepG2_sc-9314_hsa_SAN01.fq	hsa	CEBPA	CEBPA_HepG2_sc-9314_hsa	9175759	2013-08-11	liver	sc-9314	do2607_CEBPA_HepG2_sc-9314_hsa_SAN01_peaks.bed	8476	4	A	1000000	do2607
do2608	SA-0407-76-5	HepG2	9958055	7592248	do2608_CEBPA_HepG2_sc-9314_hsa_SAN01.fq	hsa	CEBPA	CEBPA_HepG2_sc-9314_hsa	9958055	2013-08-11	liver	sc-9314	do2608_CEBPA_HepG2_sc-9314_hsa_SAN01_peaks.bed	1038	5	A	100000	do2608
do2609	SA-0407-76-6	HepG2	8987446	8245340	do2609_CEBPA_HepG2_sc-9314_hsa_SAN01.fq	hsa	CEBPA	CEBPA_HepG2_sc-9314_hsa	8987446	2013-08-11	liver	sc-9314	do2609_CEBPA_HepG2_sc-9314_hsa_SAN01_peaks.bed	6906	6	A	100000	do2609
do2610	SA-0407-76-7	HepG2	9486523	6747362	do2610_CEBPA_HepG2_sc-9314_hsa_SAN01.fq	hsa	CEBPA	CEBPA_HepG2_sc-9314_hsa	9486523	2013-08-11	liver	sc-9314	do2610_CEBPA_HepG2_sc-9314_hsa_SAN01_peaks.bed	6567	7	A	10000	do2610
do2611	SA-0407-76-8	HepG2	4489953	2807408	do2611_CEBPA_HepG2_sc-9314_hsa_SAN01.fq	hsa	CEBPA	CEBPA_HepG2_sc-9314_hsa	4489953	2013-08-11	liver	sc-9314	do2611_CEBPA_HepG2_sc-9314_hsa_SAN01_peaks.bed	3618	8	A	10000	do2611
do2612	SA-0407-76-9	HepG2	4851719	2323888	do2612_CEBPA_HepG2_sc-9314_hsa_SAN01.fq	hsa	CEBPA	CEBPA_HepG2_sc-9314_hsa	4851719	2013-08-11	liver	sc-9314	do2612_CEBPA_HepG2_sc-9314_hsa_SAN01_peaks.bed	2151	9	A	1000	do2612
do2613	SA-0407-76-10	HepG2	7130575	576070	do2613_CEBPA_HepG2_sc-9314_hsa_SAN01.fq	hsa	CEBPA	CEBPA_HepG2_sc-9314_hsa	7130575	2013-08-11	liver	sc-9314	do2613_CEBPA_HepG2_sc-9314_hsa_SAN01_peaks.bed	2337	10	A	1000	do2613
do2614	SA-0407-76-11	HepG2	1218366	98716	do2614_CEBPA_HepG2_sc-9314_hsa_SAN01.fq	hsa	CEBPA	CEBPA_HepG2_sc-9314_hsa	1218366	2013-08-11	liver	sc-9314	do2614_CEBPA_HepG2_sc-9314_hsa_SAN01_peaks.bed	324	11	A	100	do2614
do2615	SA-0407-76-12	HepG2	5782943	194530	do2615_CEBPA_HepG2_sc-9314_hsa_SAN01.fq	hsa	CEBPA	CEBPA_HepG2_sc-9314_hsa	5782943	2013-08-11	liver	sc-9314	do2615_CEBPA_HepG2_sc-9314_hsa_SAN01_peaks.bed	1391	12	A	100	do2615
do2616	SA-0407-76-13	HepG2	11001025	10710655	do2616_H3K4me3_HepG2_05-1339_hsa_SAN01.fq	hsa	H3K4me3	H3K4me3_HepG2_05-1339_hsa	11001025	2013-08-11	liver	05-1339	do2616_H3K4me3_HepG2_05-1339_hsa_SAN01_peaks.bed	21221	1	B	10000000	do2616
do2617	SA-0407-76-14	HepG2	10954762	10655392	do2617_H3K4me3_HepG2_05-1339_hsa_SAN01.fq	hsa	H3K4me3	H3K4me3_HepG2_05-1339_hsa	10954762	2013-08-11	liver	05-1339	do2617_H3K4me3_HepG2_05-1339_hsa_SAN01_peaks.bed	20743	2	B	10000000	do2617
do2618	SA-0407-76-15	HepG2	9456536	8045055	do2618_H3K4me3_HepG2_05-1339_hsa_SAN01.fq	hsa	H3K4me3	H3K4me3_HepG2_05-1339_hsa	9456536	2013-08-11	liver	05-1339	do2618_H3K4me3_HepG2_05-1339_hsa_SAN01_peaks.bed	12782	3	B	1000000	do2618
do2619	SA-0407-76-16	HepG2	11240326	9355174	do2619_H3K4me3_HepG2_05-1339_hsa_SAN01.fq	hsa	H3K4me3	H3K4me3_HepG2_05-1339_hsa	11240326	2013-08-11	liver	05-1339	do2619_H3K4me3_HepG2_05-1339_hsa_SAN01_peaks.bed	12388	4	B	1000000	do2619
do2620	SA-0407-76-17	HepG2	9539991	6347457	do2620_H3K4me3_HepG2_05-1339_hsa_SAN01.fq	hsa	H3K4me3	H3K4me3_HepG2_05-1339_hsa	9539991	2013-08-11	liver	05-1339	do2620_H3K4me3_HepG2_05-1339_hsa_SAN01_peaks.bed	2784	5	B	100000	do2620
do2621	SA-0407-76-18	HepG2	11419539	9315162	do2621_H3K4me3_HepG2_05-1339_hsa_SAN01.fq	hsa	H3K4me3	H3K4me3_HepG2_05-1339_hsa	11419539	2013-08-11	liver	05-1339	do2621_H3K4me3_HepG2_05-1339_hsa_SAN01_peaks.bed	7077	6	B	100000	do2621
do2622	SA-0407-76-19	HepG2	7979463	1683591	do2622_H3K4me3_HepG2_05-1339_hsa_SAN01.fq	hsa	H3K4me3	H3K4me3_HepG2_05-1339_hsa	7979463	2013-08-11	liver	05-1339	do2622_H3K4me3_HepG2_05-1339_hsa_SAN01_peaks.bed	1928	7	B	10000	do2622
do2623	SA-0407-76-20	HepG2	10528120	3748003	do2623_H3K4me3_HepG2_05-1339_hsa_SAN01.fq	hsa	H3K4me3	H3K4me3_HepG2_05-1339_hsa	10528120	2013-08-11	liver	05-1339	do2623_H3K4me3_HepG2_05-1339_hsa_SAN01_peaks.bed	2486	8	B	10000	do2623
do2624	SA-0407-76-21	HepG2	7612662	335199	do2624_H3K4me3_HepG2_05-1339_hsa_SAN01.fq	hsa	H3K4me3	H3K4me3_HepG2_05-1339_hsa	7612662	2013-08-11	liver	05-1339	do2624_H3K4me3_HepG2_05-1339_hsa_SAN01_peaks.bed	1954	9	B	1000	do2624
do2625	SA-0407-76-22	HepG2	8216387	369618	do2625_H3K4me3_HepG2_05-1339_hsa_SAN01.fq	hsa	H3K4me3	H3K4me3_HepG2_05-1339_hsa	8216387	2013-08-11	liver	05-1339	do2625_H3K4me3_HepG2_05-1339_hsa_SAN01_peaks.bed	2322	10	B	1000	do2625
do2626	SA-0407-76-23	HepG2	6199251	168108	do2626_H3K4me3_HepG2_05-1339_hsa_SAN01.fq	hsa	H3K4me3	H3K4me3_HepG2_05-1339_hsa	6199251	2013-08-11	liver	05-1339	do2626_H3K4me3_HepG2_05-1339_hsa_SAN01_peaks.bed	1536	11	B	100	do2626
do2628	SA-0407-76-25	HepG2	12378323	11968932	do2628_Rad21_HepG2_ab992_hsa_SAN01.fq	hsa	Rad21	Rad21_HepG2_ab992_hsa	12378323	2013-08-11	liver	ab992	do2628_Rad21_HepG2_ab992_hsa_SAN01_peaks.bed	49161	1	C	10000000	do2628
do2629	SA-0407-76-26	HepG2	10491443	10093679	do2629_Rad21_HepG2_ab992_hsa_SAN01.fq	hsa	Rad21	Rad21_HepG2_ab992_hsa	10491443	2013-08-11	liver	ab992	do2629_Rad21_HepG2_ab992_hsa_SAN01_peaks.bed	46930	2	C	10000000	do2629
do2630	SA-0407-76-27	HepG2	10611338	9694594	do2630_Rad21_HepG2_ab992_hsa_SAN01.fq	hsa	Rad21	Rad21_HepG2_ab992_hsa	10611338	2013-08-11	liver	ab992	do2630_Rad21_HepG2_ab992_hsa_SAN01_peaks.bed	23048	3	C	1000000	do2630
do2631	SA-0407-76-28	HepG2	10892390	9434659	do2631_Rad21_HepG2_ab992_hsa_SAN01.fq	hsa	Rad21	Rad21_HepG2_ab992_hsa	10892390	2013-08-11	liver	ab992	do2631_Rad21_HepG2_ab992_hsa_SAN01_peaks.bed	24770	4	C	1000000	do2631
do2632	SA-0407-76-29	HepG2	10125941	8216581	do2632_Rad21_HepG2_ab992_hsa_SAN01.fq	hsa	Rad21	Rad21_HepG2_ab992_hsa	10125941	2013-08-11	liver	ab992	do2632_Rad21_HepG2_ab992_hsa_SAN01_peaks.bed	3205	5	C	100000	do2632
do2633	SA-0407-76-30	HepG2	9045684	5823513	do2633_Rad21_HepG2_ab992_hsa_SAN01.fq	hsa	Rad21	Rad21_HepG2_ab992_hsa	9045684	2013-08-11	liver	ab992	do2633_Rad21_HepG2_ab992_hsa_SAN01_peaks.bed	1551	6	C	100000	do2633
do2634	SA-0407-76-31	HepG2	8477415	2372292	do2634_Rad21_HepG2_ab992_hsa_SAN01.fq	hsa	Rad21	Rad21_HepG2_ab992_hsa	8477415	2013-08-11	liver	ab992	do2634_Rad21_HepG2_ab992_hsa_SAN01_peaks.bed	4205	7	C	10000	do2634
do2635	SA-0407-76-32	HepG2	10363581	3342469	do2635_Rad21_HepG2_ab992_hsa_SAN01.fq	hsa	Rad21	Rad21_HepG2_ab992_hsa	10363581	2013-08-11	liver	ab992	do2635_Rad21_HepG2_ab992_hsa_SAN01_peaks.bed	4207	8	C	10000	do2635
do2636	SA-0407-76-33	HepG2	8078726	207323	do2636_Rad21_HepG2_ab992_hsa_SAN01.fq	hsa	Rad21	Rad21_HepG2_ab992_hsa	8078726	2013-08-11	liver	ab992	do2636_Rad21_HepG2_ab992_hsa_SAN01_peaks.bed	1920	9	C	1000	do2636
do2637	SA-0407-76-34	HepG2	8002583	444410	do2637_Rad21_HepG2_ab992_hsa_SAN01.fq	hsa	Rad21	Rad21_HepG2_ab992_hsa	8002583	2013-08-11	liver	ab992	do2637_Rad21_HepG2_ab992_hsa_SAN01_peaks.bed	2489	10	C	1000	do2637
do2638	SA-0407-76-35	HepG2	5317985	223744	do2638_Rad21_HepG2_ab992_hsa_SAN01.fq	hsa	Rad21	Rad21_HepG2_ab992_hsa	5317985	2013-08-11	liver	ab992	do2638_Rad21_HepG2_ab992_hsa_SAN01_peaks.bed	1467	11	C	100	do2638
do2639	SA-0407-76-36	HepG2	7014622	199004	do2639_Rad21_HepG2_ab992_hsa_SAN01.fq	hsa	Rad21	Rad21_HepG2_ab992_hsa	7014622	2013-08-11	liver	ab992	do2639_Rad21_HepG2_ab992_hsa_SAN01_peaks.bed	2137	12	C	100	do2639
do2644	SA-0407-76-41	MCF7	10308591	9974628	do2644_ER_MCF7_sc-543_hsa_SAN01.fq	hsa	ER	ER_MCF7_sc-543_hsa	10308591	2013-08-11	breast	sc543	do2644_ER_MCF7_sc-543_hsa_SAN01_peaks.bed	4059	1	E	10000000	do2644
do2645	SA-0407-76-42	MCF7	10593661	10211214	do2645_ER_MCF7_sc-543_hsa_SAN01.fq	hsa	ER	ER_MCF7_sc-543_hsa	10593661	2013-08-11	breast	sc543	do2645_ER_MCF7_sc-543_hsa_SAN01_peaks.bed	7209	2	E	10000000	do2645
do2646	SA-0407-76-43	MCF7	11488926	11121091	do2646_ER_MCF7_sc-543_hsa_SAN01.fq	hsa	ER	ER_MCF7_sc-543_hsa	11488926	2013-08-11	breast	sc543	do2646_ER_MCF7_sc-543_hsa_SAN01_peaks.bed	2120	3	E	1000000	do2646
do2647	SA-0407-76-44	MCF7	10999314	10635063	do2647_ER_MCF7_sc-543_hsa_SAN01.fq	hsa	ER	ER_MCF7_sc-543_hsa	10999314	2013-08-11	breast	sc543	do2647_ER_MCF7_sc-543_hsa_SAN01_peaks.bed	5798	4	E	1000000	do2647
do2648	SA-0407-76-45	MCF7	12119202	11788472	do2648_ER_MCF7_sc-543_hsa_SAN01.fq	hsa	ER	ER_MCF7_sc-543_hsa	12119202	2013-08-11	breast	sc543	do2648_ER_MCF7_sc-543_hsa_SAN01_peaks.bed	1096	5	E	100000	do2648
do2649	SA-0407-76-46	MCF7	10706362	10399822	do2649_ER_MCF7_sc-543_hsa_SAN01.fq	hsa	ER	ER_MCF7_sc-543_hsa	10706362	2013-08-11	breast	sc543	do2649_ER_MCF7_sc-543_hsa_SAN01_peaks.bed	1137	6	E	100000	do2649
do2650	SA-0407-76-47	MCF7	10642129	10237588	do2650_ER_MCF7_sc-543_hsa_SAN01.fq	hsa	ER	ER_MCF7_sc-543_hsa	10642129	2013-08-11	breast	sc543	do2650_ER_MCF7_sc-543_hsa_SAN01_peaks.bed	908	7	E	10000	do2650
do2651	SA-0407-76-48	MCF7	10311557	9752342	do2651_ER_MCF7_sc-543_hsa_SAN01.fq	hsa	ER	ER_MCF7_sc-543_hsa	10311557	2013-08-11	breast	sc543	do2651_ER_MCF7_sc-543_hsa_SAN01_peaks.bed	998	8	E	10000	do2651
do2652	SA-0407-76-49	MCF7	9871448	9044401	do2652_ER_MCF7_sc-543_hsa_SAN01.fq	hsa	ER	ER_MCF7_sc-543_hsa	9871448	2013-08-11	breast	sc543	do2652_ER_MCF7_sc-543_hsa_SAN01_peaks.bed	829	9	E	1000	do2652
do2653	SA-0407-76-50	MCF7	11012827	9189492	do2653_ER_MCF7_sc-543_hsa_SAN01.fq	hsa	ER	ER_MCF7_sc-543_hsa	11012827	2013-08-11	breast	sc543	do2653_ER_MCF7_sc-543_hsa_SAN01_peaks.bed	1252	10	E	1000	do2653
do2654	SA-0407-76-51	MCF7	6221660	4517626	do2654_ER_MCF7_sc-543_hsa_SAN01.fq	hsa	ER	ER_MCF7_sc-543_hsa	6221660	2013-08-11	breast	sc543	do2654_ER_MCF7_sc-543_hsa_SAN01_peaks.bed	514	11	E	100	do2654
do2655	SA-0407-76-52	MCF7	10560199	6556689	do2655_ER_MCF7_sc-543_hsa_SAN01.fq	hsa	ER	ER_MCF7_sc-543_hsa	10560199	2013-08-11	breast	sc543	do2655_ER_MCF7_sc-543_hsa_SAN01_peaks.bed	912	12	E	100	do2655
do2656	SA-0407-76-53	MCF7	10510875	10253459	do2656_H3K4me3_MCF7_05-1339_hsa_SAN01.fq	hsa	H3K4me3	H3K4me3_MCF7_05-1339_hsa	10510875	2013-08-11	breast	05-1339	do2656_H3K4me3_MCF7_05-1339_hsa_SAN01_peaks.bed	15543	1	F	10000000	do2656
do2657	SA-0407-76-54	MCF7	11232853	10964458	do2657_H3K4me3_MCF7_05-1339_hsa_SAN01.fq	hsa	H3K4me3	H3K4me3_MCF7_05-1339_hsa	11232853	2013-08-11	breast	05-1339	do2657_H3K4me3_MCF7_05-1339_hsa_SAN01_peaks.bed	15754	2	F	10000000	do2657
do2658	SA-0407-76-55	MCF7	11662546	11308342	do2658_H3K4me3_MCF7_05-1339_hsa_SAN01.fq	hsa	H3K4me3	H3K4me3_MCF7_05-1339_hsa	11662546	2013-08-11	breast	05-1339	do2658_H3K4me3_MCF7_05-1339_hsa_SAN01_peaks.bed	12615	3	F	1000000	do2658
do2659	SA-0407-76-56	MCF7	11255680	10923409	do2659_H3K4me3_MCF7_05-1339_hsa_SAN01.fq	hsa	H3K4me3	H3K4me3_MCF7_05-1339_hsa	11255680	2013-08-11	breast	05-1339	do2659_H3K4me3_MCF7_05-1339_hsa_SAN01_peaks.bed	11954	4	F	1000000	do2659
do2660	SA-0407-76-57	MCF7	10958616	10671601	do2660_H3K4me3_MCF7_05-1339_hsa_SAN01.fq	hsa	H3K4me3	H3K4me3_MCF7_05-1339_hsa	10958616	2013-08-11	breast	05-1339	do2660_H3K4me3_MCF7_05-1339_hsa_SAN01_peaks.bed	1052	5	F	100000	do2660
do2661	SA-0407-76-58	MCF7	10993821	10699473	do2661_H3K4me3_MCF7_05-1339_hsa_SAN01.fq	hsa	H3K4me3	H3K4me3_MCF7_05-1339_hsa	10993821	2013-08-11	breast	05-1339	do2661_H3K4me3_MCF7_05-1339_hsa_SAN01_peaks.bed	979	6	F	100000	do2661
do2662	SA-0407-76-59	MCF7	11276861	10887831	do2662_H3K4me3_MCF7_05-1339_hsa_SAN01.fq	hsa	H3K4me3	H3K4me3_MCF7_05-1339_hsa	11276861	2013-08-11	breast	05-1339	do2662_H3K4me3_MCF7_05-1339_hsa_SAN01_peaks.bed	1212	7	F	10000	do2662
do2663	SA-0407-76-60	MCF7	9638353	9303863	do2663_H3K4me3_MCF7_05-1339_hsa_SAN01.fq	hsa	H3K4me3	H3K4me3_MCF7_05-1339_hsa	9638353	2013-08-11	breast	05-1339	do2663_H3K4me3_MCF7_05-1339_hsa_SAN01_peaks.bed	1343	8	F	10000	do2663
do2664	SA-0407-76-61	MCF7	9692921	8742842	do2664_H3K4me3_MCF7_05-1339_hsa_SAN01.fq	hsa	H3K4me3	H3K4me3_MCF7_05-1339_hsa	9692921	2013-08-11	breast	05-1339	do2664_H3K4me3_MCF7_05-1339_hsa_SAN01_peaks.bed	1377	9	F	1000	do2664
do2665	SA-0407-76-62	MCF7	10679909	9976371	do2665_H3K4me3_MCF7_05-1339_hsa_SAN01.fq	hsa	H3K4me3	H3K4me3_MCF7_05-1339_hsa	10679909	2013-08-11	breast	05-1339	do2665_H3K4me3_MCF7_05-1339_hsa_SAN01_peaks.bed	685	10	F	1000	do2665
do2666	SA-0407-76-63	MCF7	11797731	8916304	do2666_H3K4me3_MCF7_05-1339_hsa_SAN01.fq	hsa	H3K4me3	H3K4me3_MCF7_05-1339_hsa	11797731	2013-08-11	breast	05-1339	do2666_H3K4me3_MCF7_05-1339_hsa_SAN01_peaks.bed	1036	11	F	100	do2666
do2667	SA-0407-76-64	MCF7	10451465	8403628	do2667_H3K4me3_MCF7_05-1339_hsa_SAN01.fq	hsa	H3K4me3	H3K4me3_MCF7_05-1339_hsa	10451465	2013-08-11	breast	05-1339	do2667_H3K4me3_MCF7_05-1339_hsa_SAN01_peaks.bed	1443	12	F	100	do2667
do2668	SA-0407-76-65	MCF7	10571026	10233586	do2668_Rad21_MCF7_ab992_hsa_SAN01.fq	hsa	Rad21	Rad21_MCF7_ab992_hsa	10571026	2013-08-11	breast	ab992	do2668_Rad21_MCF7_ab992_hsa_SAN01_peaks.bed	1245	1	G	10000000	do2668
do2669	SA-0407-76-66	MCF7	10521321	10168423	do2669_Rad21_MCF7_ab992_hsa_SAN01.fq	hsa	Rad21	Rad21_MCF7_ab992_hsa	10521321	2013-08-11	breast	ab992	do2669_Rad21_MCF7_ab992_hsa_SAN01_peaks.bed	1125	2	G	10000000	do2669
do2670	SA-0407-76-67	MCF7	11196805	10855507	do2670_Rad21_MCF7_ab992_hsa_SAN01.fq	hsa	Rad21	Rad21_MCF7_ab992_hsa	11196805	2013-08-11	breast	ab992	do2670_Rad21_MCF7_ab992_hsa_SAN01_peaks.bed	1342	3	G	1000000	do2670
do2671	SA-0407-76-68	MCF7	11147485	10822299	do2671_Rad21_MCF7_ab992_hsa_SAN01.fq	hsa	Rad21	Rad21_MCF7_ab992_hsa	11147485	2013-08-11	breast	ab992	do2671_Rad21_MCF7_ab992_hsa_SAN01_peaks.bed	1826	4	G	1000000	do2671
do2672	SA-0407-76-69	MCF7	11643500	11330142	do2672_Rad21_MCF7_ab992_hsa_SAN01.fq	hsa	Rad21	Rad21_MCF7_ab992_hsa	11643500	2013-08-11	breast	ab992	do2672_Rad21_MCF7_ab992_hsa_SAN01_peaks.bed	1023	5	G	100000	do2672
do2673	SA-0407-76-70	MCF7	10771602	10486358	do2673_Rad21_MCF7_ab992_hsa_SAN01.fq	hsa	Rad21	Rad21_MCF7_ab992_hsa	10771602	2013-08-11	breast	ab992	do2673_Rad21_MCF7_ab992_hsa_SAN01_peaks.bed	1069	6	G	100000	do2673
do2674	SA-0407-76-71	MCF7	10652523	10276321	do2674_Rad21_MCF7_ab992_hsa_SAN01.fq	hsa	Rad21	Rad21_MCF7_ab992_hsa	10652523	2013-08-11	breast	ab992	do2674_Rad21_MCF7_ab992_hsa_SAN01_peaks.bed	978	7	G	10000	do2674
do2675	SA-0407-76-72	MCF7	10515457	10115995	do2675_Rad21_MCF7_ab992_hsa_SAN01.fq	hsa	Rad21	Rad21_MCF7_ab992_hsa	10515457	2013-08-11	breast	ab992	do2675_Rad21_MCF7_ab992_hsa_SAN01_peaks.bed	837	8	G	10000	do2675
do2676	SA-0407-76-73	MCF7	10683102	9934925	do2676_Rad21_MCF7_ab992_hsa_SAN01.fq	hsa	Rad21	Rad21_MCF7_ab992_hsa	10683102	2013-08-11	breast	ab992	do2676_Rad21_MCF7_ab992_hsa_SAN01_peaks.bed	739	9	G	1000	do2676
do2677	SA-0407-76-74	MCF7	9482775	8754066	do2677_Rad21_MCF7_ab992_hsa_SAN01.fq	hsa	Rad21	Rad21_MCF7_ab992_hsa	9482775	2013-08-11	breast	ab992	do2677_Rad21_MCF7_ab992_hsa_SAN01_peaks.bed	1501	10	G	1000	do2677
do2678	SA-0407-76-75	MCF7	11225541	7372048	do2678_Rad21_MCF7_ab992_hsa_SAN01.fq	hsa	Rad21	Rad21_MCF7_ab992_hsa	11225541	2013-08-11	breast	ab992	do2678_Rad21_MCF7_ab992_hsa_SAN01_peaks.bed	1053	11	G	100	do2678
do2679	SA-0407-76-76	MCF7	10425229	8902798	do2679_Rad21_MCF7_ab992_hsa_SAN01.fq	hsa	Rad21	Rad21_MCF7_ab992_hsa	10425229	2013-08-11	breast	ab992	do2679_Rad21_MCF7_ab992_hsa_SAN01_peaks.bed	1255	12	G	100	do2679
do264	MDW2-48#1W	MCF7	19835252	14900301	do264_Input_breast_none_hsamcf7_CRI01.fq	hsa	Input	Input_breast_none_hsamcf7_vehicle	15455198	2013-08-11	breast	none						do264
do900	MCW2-88#4W	HepG2	23304568	22653993	do900_Input_liver_none_hsa_CRI02.fq	hsa	Input	Input_liver_none_hsa	23304568	2013-08-11	liver	none						do900
