# Supplementary material for: AHT-ChIP-seq: a completely automated robotic protocol for high-throughput chromatin immunoprecipitation
Source: Genome Biol. 2013 Nov 7;14(11):R124. doi: 10.1186/gb-2013-14-11-r124 (PMC4053851; doi:10.1186/gb-2013-14-11-r124)
Supplement: Additional file 7: Table S2 — Illumina library oligonucleotide sequences. [file gb-2013-14-11-r124-S7.xlsx]

## Sheet: Sheet1
Supplementary Table 2
Oligos used for Illumina library construction.
Note: * indicates phosphorothioate. All oligos were PAGE purified.
PE adapter
PEad_top
5’ ACACTCTTTCCCTACACGACGCTCTTCCGATC*T 3’
PEad_bottom
5’ P-GATCGGAAGAGCGGTTCAGCAGGAATGCCGA*G 3’
iPCR index read sequencing primer
5’ AAGAGCGGTTCAGCAGGAATGCCGAGACCGATCTC 3’
PE1.0
5' AATGATACGGCGACCACCGAGATCTACACTCTTTCCCTACACGACGCTCTTCCGATC*T 3'
Modified multiplexing PE2.0 oligos
Oligo name	sequence obtained	PCR primers
iPCRtagT1	ATCACGTTAT	CAAGCAGAAGACGGCATACGAGATAACGTGATGAGATCGGTCTCGGCATTCCTGCTGAACCGCTCTTCCGATC*T
iPCRtagT2	CGATGTTTAT	CAAGCAGAAGACGGCATACGAGATAAACATCGGAGATCGGTCTCGGCATTCCTGCTGAACCGCTCTTCCGATC*T
iPCRtagT3	TTAGGCATAT	CAAGCAGAAGACGGCATACGAGATATGCCTAAGAGATCGGTCTCGGCATTCCTGCTGAACCGCTCTTCCGATC*T
iPCRtagT4	TGACCACTAT	CAAGCAGAAGACGGCATACGAGATAGTGGTCAGAGATCGGTCTCGGCATTCCTGCTGAACCGCTCTTCCGATC*T
iPCRtagT5	ACAGTGGTAT	CAAGCAGAAGACGGCATACGAGATACCACTGTGAGATCGGTCTCGGCATTCCTGCTGAACCGCTCTTCCGATC*T
iPCRtagT6	GCCAATGTAT	CAAGCAGAAGACGGCATACGAGATACATTGGCGAGATCGGTCTCGGCATTCCTGCTGAACCGCTCTTCCGATC*T
iPCRtagT7	CAGATCTGAT	CAAGCAGAAGACGGCATACGAGATCAGATCTGGAGATCGGTCTCGGCATTCCTGCTGAACCGCTCTTCCGATC*T
iPCRtagT8	ACTTGATGAT	CAAGCAGAAGACGGCATACGAGATCATCAAGTGAGATCGGTCTCGGCATTCCTGCTGAACCGCTCTTCCGATC*T
iPCRtagT9	GATCAGCGAT	CAAGCAGAAGACGGCATACGAGATCGCTGATCGAGATCGGTCTCGGCATTCCTGCTGAACCGCTCTTCCGATC*T
iPCRtagT10	TAGCTTGTAT	CAAGCAGAAGACGGCATACGAGATACAAGCTAGAGATCGGTCTCGGCATTCCTGCTGAACCGCTCTTCCGATC*T
iPCRtagT11	GGCTACAGAT	CAAGCAGAAGACGGCATACGAGATCTGTAGCCGAGATCGGTCTCGGCATTCCTGCTGAACCGCTCTTCCGATC*T
iPCRtagT12	CTTGTACTAT	CAAGCAGAAGACGGCATACGAGATAGTACAAGGAGATCGGTCTCGGCATTCCTGCTGAACCGCTCTTCCGATC*T
iPCRtagT13	TGGTTGTTAT	CAAGCAGAAGACGGCATACGAGATAACAACCAGAGATCGGTCTCGGCATTCCTGCTGAACCGCTCTTCCGATC*T
iPCRtagT14	TCTCGGTTAT	CAAGCAGAAGACGGCATACGAGATAACCGAGAGAGATCGGTCTCGGCATTCCTGCTGAACCGCTCTTCCGATC*T
iPCRtagT15	TAAGCGTTAT	CAAGCAGAAGACGGCATACGAGATAACGCTTAGAGATCGGTCTCGGCATTCCTGCTGAACCGCTCTTCCGATC*T
iPCRtagT16	TCCGTCTTAT	CAAGCAGAAGACGGCATACGAGATAAGACGGAGAGATCGGTCTCGGCATTCCTGCTGAACCGCTCTTCCGATC*T
iPCRtagT17	TGTACCTTAT	CAAGCAGAAGACGGCATACGAGATAAGGTACAGAGATCGGTCTCGGCATTCCTGCTGAACCGCTCTTCCGATC*T
iPCRtagT18	TTCTGTGTAT	CAAGCAGAAGACGGCATACGAGATACACAGAAGAGATCGGTCTCGGCATTCCTGCTGAACCGCTCTTCCGATC*T
iPCRtagT19	TCTGCTGTAT	CAAGCAGAAGACGGCATACGAGATACAGCAGAGAGATCGGTCTCGGCATTCCTGCTGAACCGCTCTTCCGATC*T
iPCRtagT20	TTGGAGGTAT	CAAGCAGAAGACGGCATACGAGATACCTCCAAGAGATCGGTCTCGGCATTCCTGCTGAACCGCTCTTCCGATC*T
iPCRtagT21	TCGAGCGTAT	CAAGCAGAAGACGGCATACGAGATACGCTCGAGAGATCGGTCTCGGCATTCCTGCTGAACCGCTCTTCCGATC*T
iPCRtagT22	TGATACGTAT	CAAGCAGAAGACGGCATACGAGATACGTATCAGAGATCGGTCTCGGCATTCCTGCTGAACCGCTCTTCCGATC*T
iPCRtagT23	TGCATAGTAT	CAAGCAGAAGACGGCATACGAGATACTATGCAGAGATCGGTCTCGGCATTCCTGCTGAACCGCTCTTCCGATC*T
iPCRtagT24	TTGACTCTAT	CAAGCAGAAGACGGCATACGAGATAGAGTCAAGAGATCGGTCTCGGCATTCCTGCTGAACCGCTCTTCCGATC*T
iPCRtagT25	TGCGATCTAT	CAAGCAGAAGACGGCATACGAGATAGATCGCAGAGATCGGTCTCGGCATTCCTGCTGAACCGCTCTTCCGATC*T
iPCRtagT26	TTCCTGCTAT	CAAGCAGAAGACGGCATACGAGATAGCAGGAAGAGATCGGTCTCGGCATTCCTGCTGAACCGCTCTTCCGATC*T
iPCRtagT27	TAGTGACTAT	CAAGCAGAAGACGGCATACGAGATAGTCACTAGAGATCGGTCTCGGCATTCCTGCTGAACCGCTCTTCCGATC*T
iPCRtagT28	TACAGGATAT	CAAGCAGAAGACGGCATACGAGATATCCTGTAGAGATCGGTCTCGGCATTCCTGCTGAACCGCTCTTCCGATC*T
iPCRtagT29	TCCTCAATAT	CAAGCAGAAGACGGCATACGAGATATTGAGGAGAGATCGGTCTCGGCATTCCTGCTGAACCGCTCTTCCGATC*T
iPCRtagT30	TGTGGTTGAT	CAAGCAGAAGACGGCATACGAGATCAACCACAGAGATCGGTCTCGGCATTCCTGCTGAACCGCTCTTCCGATC*T
iPCRtagT31	TAGTCTTGAT	CAAGCAGAAGACGGCATACGAGATCAAGACTAGAGATCGGTCTCGGCATTCCTGCTGAACCGCTCTTCCGATC*T
iPCRtagT32	TTCCATTGAT	CAAGCAGAAGACGGCATACGAGATCAATGGAAGAGATCGGTCTCGGCATTCCTGCTGAACCGCTCTTCCGATC*T
iPCRtagT33	TCGAAGTGAT	CAAGCAGAAGACGGCATACGAGATCACTTCGAGAGATCGGTCTCGGCATTCCTGCTGAACCGCTCTTCCGATC*T
iPCRtagT34	TAACGCTGAT	CAAGCAGAAGACGGCATACGAGATCAGCGTTAGAGATCGGTCTCGGCATTCCTGCTGAACCGCTCTTCCGATC*T
iPCRtagT35	TTGGTATGAT	CAAGCAGAAGACGGCATACGAGATCATACCAAGAGATCGGTCTCGGCATTCCTGCTGAACCGCTCTTCCGATC*T
iPCRtagT36	TGAACTGGAT	CAAGCAGAAGACGGCATACGAGATCCAGTTCAGAGATCGGTCTCGGCATTCCTGCTGAACCGCTCTTCCGATC*T
iPCRtagT37	TACTTCGGAT	CAAGCAGAAGACGGCATACGAGATCCGAAGTAGAGATCGGTCTCGGCATTCCTGCTGAACCGCTCTTCCGATC*T
iPCRtagT38	TCTCACGGAT	CAAGCAGAAGACGGCATACGAGATCCGTGAGAGAGATCGGTCTCGGCATTCCTGCTGAACCGCTCTTCCGATC*T
iPCRtagT39	TCAGGAGGAT	CAAGCAGAAGACGGCATACGAGATCCTCCTGAGAGATCGGTCTCGGCATTCCTGCTGAACCGCTCTTCCGATC*T
iPCRtagT40	TAAGTTCGAT	CAAGCAGAAGACGGCATACGAGATCGAACTTAGAGATCGGTCTCGGCATTCCTGCTGAACCGCTCTTCCGATC*T
iPCRtagT41	TCCAGTCGAT	CAAGCAGAAGACGGCATACGAGATCGACTGGAGAGATCGGTCTCGGCATTCCTGCTGAACCGCTCTTCCGATC*T
iPCRtagT42	TGTATGCGAT	CAAGCAGAAGACGGCATACGAGATCGCATACAGAGATCGGTCTCGGCATTCCTGCTGAACCGCTCTTCCGATC*T
iPCRtagT43	TCATTGAGAT	CAAGCAGAAGACGGCATACGAGATCTCAATGAGAGATCGGTCTCGGCATTCCTGCTGAACCGCTCTTCCGATC*T
iPCRtagT44	TGGCTCAGAT	CAAGCAGAAGACGGCATACGAGATCTGAGCCAGAGATCGGTCTCGGCATTCCTGCTGAACCGCTCTTCCGATC*T
iPCRtagT45	TATGCCAGAT	CAAGCAGAAGACGGCATACGAGATCTGGCATAGAGATCGGTCTCGGCATTCCTGCTGAACCGCTCTTCCGATC*T
iPCRtagT46	TCAGATTCAT	CAAGCAGAAGACGGCATACGAGATGAATCTGAGAGATCGGTCTCGGCATTCCTGCTGAACCGCTCTTCCGATC*T
iPCRtagT47	TACTAGTCAT	CAAGCAGAAGACGGCATACGAGATGACTAGTAGAGATCGGTCTCGGCATTCCTGCTGAACCGCTCTTCCGATC*T
iPCRtagT48	TTCAGCTCAT	CAAGCAGAAGACGGCATACGAGATGAGCTGAAGAGATCGGTCTCGGCATTCCTGCTGAACCGCTCTTCCGATC*T
iPCRtagT49	TGTCTATCAT	CAAGCAGAAGACGGCATACGAGATGATAGACAGAGATCGGTCTCGGCATTCCTGCTGAACCGCTCTTCCGATC*T
iPCRtagT50	TATGTGGCAT	CAAGCAGAAGACGGCATACGAGATGCCACATAGAGATCGGTCTCGGCATTCCTGCTGAACCGCTCTTCCGATC*T
iPCRtagT51	TTACTCGCAT	CAAGCAGAAGACGGCATACGAGATGCGAGTAAGAGATCGGTCTCGGCATTCCTGCTGAACCGCTCTTCCGATC*T
iPCRtagT52	TCGTTAGCAT	CAAGCAGAAGACGGCATACGAGATGCTAACGAGAGATCGGTCTCGGCATTCCTGCTGAACCGCTCTTCCGATC*T
iPCRtagT53	TACCGAGCAT	CAAGCAGAAGACGGCATACGAGATGCTCGGTAGAGATCGGTCTCGGCATTCCTGCTGAACCGCTCTTCCGATC*T
iPCRtagT54	TGTTCTCCAT	CAAGCAGAAGACGGCATACGAGATGGAGAACAGAGATCGGTCTCGGCATTCCTGCTGAACCGCTCTTCCGATC*T
iPCRtagT55	TTCGCACCAT	CAAGCAGAAGACGGCATACGAGATGGTGCGAAGAGATCGGTCTCGGCATTCCTGCTGAACCGCTCTTCCGATC*T
iPCRtagT56	TTGCGTACAT	CAAGCAGAAGACGGCATACGAGATGTACGCAAGAGATCGGTCTCGGCATTCCTGCTGAACCGCTCTTCCGATC*T
iPCRtagT57	TCTACGACAT	CAAGCAGAAGACGGCATACGAGATGTCGTAGAGAGATCGGTCTCGGCATTCCTGCTGAACCGCTCTTCCGATC*T
iPCRtagT58	TGACAGACAT	CAAGCAGAAGACGGCATACGAGATGTCTGTCAGAGATCGGTCTCGGCATTCCTGCTGAACCGCTCTTCCGATC*T
iPCRtagT59	TAGAACACAT	CAAGCAGAAGACGGCATACGAGATGTGTTCTAGAGATCGGTCTCGGCATTCCTGCTGAACCGCTCTTCCGATC*T
iPCRtagT60	TCATCCTAAT	CAAGCAGAAGACGGCATACGAGATTAGGATGAGAGATCGGTCTCGGCATTCCTGCTGAACCGCTCTTCCGATC*T
iPCRtagT61	TGCTGATAAT	CAAGCAGAAGACGGCATACGAGATTATCAGCAGAGATCGGTCTCGGCATTCCTGCTGAACCGCTCTTCCGATC*T
iPCRtagT62	TAGACGGAAT	CAAGCAGAAGACGGCATACGAGATTCCGTCTAGAGATCGGTCTCGGCATTCCTGCTGAACCGCTCTTCCGATC*T
iPCRtagT63	TGTGAAGAAT	CAAGCAGAAGACGGCATACGAGATTCTTCACAGAGATCGGTCTCGGCATTCCTGCTGAACCGCTCTTCCGATC*T
iPCRtagT64	TCTCTTCAAT	CAAGCAGAAGACGGCATACGAGATTGAAGAGAGAGATCGGTCTCGGCATTCCTGCTGAACCGCTCTTCCGATC*T
iPCRtagT65	TTGTTCCAAT	CAAGCAGAAGACGGCATACGAGATTGGAACAAGAGATCGGTCTCGGCATTCCTGCTGAACCGCTCTTCCGATC*T
iPCRtagT66	TGAAGCCAAT	CAAGCAGAAGACGGCATACGAGATTGGCTTCAGAGATCGGTCTCGGCATTCCTGCTGAACCGCTCTTCCGATC*T
iPCRtagT67	TACCACCAAT	CAAGCAGAAGACGGCATACGAGATTGGTGGTAGAGATCGGTCTCGGCATTCCTGCTGAACCGCTCTTCCGATC*T
iPCRtagT68	TGCGTGAAAT	CAAGCAGAAGACGGCATACGAGATTTCACGCAGAGATCGGTCTCGGCATTCCTGCTGAACCGCTCTTCCGATC*T
iPCRtagT69	GGTGAGTTAT	CAAGCAGAAGACGGCATACGAGATAACTCACCGAGATCGGTCTCGGCATTCCTGCTGAACCGCTCTTCCGATC*T
iPCRtagT70	GATCTCTTAT	CAAGCAGAAGACGGCATACGAGATAAGAGATCGAGATCGGTCTCGGCATTCCTGCTGAACCGCTCTTCCGATC*T
iPCRtagT71	GTGTCCTTAT	CAAGCAGAAGACGGCATACGAGATAAGGACACGAGATCGGTCTCGGCATTCCTGCTGAACCGCTCTTCCGATC*T
iPCRtagT72	GACGGATTAT	CAAGCAGAAGACGGCATACGAGATAATCCGTCGAGATCGGTCTCGGCATTCCTGCTGAACCGCTCTTCCGATC*T
iPCRtagT73	GCAACATTAT	CAAGCAGAAGACGGCATACGAGATAATGTTGCGAGATCGGTCTCGGCATTCCTGCTGAACCGCTCTTCCGATC*T
iPCRtagT74	GGTCGTGTAT	CAAGCAGAAGACGGCATACGAGATACACGACCGAGATCGGTCTCGGCATTCCTGCTGAACCGCTCTTCCGATC*T
iPCRtagT75	GAATCTGTAT	CAAGCAGAAGACGGCATACGAGATACAGATTCGAGATCGGTCTCGGCATTCCTGCTGAACCGCTCTTCCGATC*T
iPCRtagT76	GTACATCTAT	CAAGCAGAAGACGGCATACGAGATAGATGTACGAGATCGGTCTCGGCATTCCTGCTGAACCGCTCTTCCGATC*T
iPCRtagT77	GAGGTGCTAT	CAAGCAGAAGACGGCATACGAGATAGCACCTCGAGATCGGTCTCGGCATTCCTGCTGAACCGCTCTTCCGATC*T
iPCRtagT78	GCATGGCTAT	CAAGCAGAAGACGGCATACGAGATAGCCATGCGAGATCGGTCTCGGCATTCCTGCTGAACCGCTCTTCCGATC*T
iPCRtagT79	GTTAGCCTAT	CAAGCAGAAGACGGCATACGAGATAGGCTAACGAGATCGGTCTCGGCATTCCTGCTGAACCGCTCTTCCGATC*T
iPCRtagT80	GTCGCTATAT	CAAGCAGAAGACGGCATACGAGATATAGCGACGAGATCGGTCTCGGCATTCCTGCTGAACCGCTCTTCCGATC*T
iPCRtagT81	GGAATGATAT	CAAGCAGAAGACGGCATACGAGATATCATTCCGAGATCGGTCTCGGCATTCCTGCTGAACCGCTCTTCCGATC*T
iPCRtagT82	GAGCCAATAT	CAAGCAGAAGACGGCATACGAGATATTGGCTCGAGATCGGTCTCGGCATTCCTGCTGAACCGCTCTTCCGATC*T
iPCRtagT83	GCTCCTTGAT	CAAGCAGAAGACGGCATACGAGATCAAGGAGCGAGATCGGTCTCGGCATTCCTGCTGAACCGCTCTTCCGATC*T
iPCRtagT84	GTAAGGTGAT	CAAGCAGAAGACGGCATACGAGATCACCTTACGAGATCGGTCTCGGCATTCCTGCTGAACCGCTCTTCCGATC*T
iPCRtagT85	GAGGATGGAT	CAAGCAGAAGACGGCATACGAGATCCATCCTCGAGATCGGTCTCGGCATTCCTGCTGAACCGCTCTTCCGATC*T
iPCRtagT86	GTTGTCGGAT	CAAGCAGAAGACGGCATACGAGATCCGACAACGAGATCGGTCTCGGCATTCCTGCTGAACCGCTCTTCCGATC*T
iPCRtagT87	GGATTAGGAT	CAAGCAGAAGACGGCATACGAGATCCTAATCCGAGATCGGTCTCGGCATTCCTGCTGAACCGCTCTTCCGATC*T
iPCRtagT88	GATAGAGGAT	CAAGCAGAAGACGGCATACGAGATCCTCTATCGAGATCGGTCTCGGCATTCCTGCTGAACCGCTCTTCCGATC*T
iPCRtagT89	GTGTGTCGAT	CAAGCAGAAGACGGCATACGAGATCGACACACGAGATCGGTCTCGGCATTCCTGCTGAACCGCTCTTCCGATC*T
iPCRtagT90	GCAATCCGAT	CAAGCAGAAGACGGCATACGAGATCGGATTGCGAGATCGGTCTCGGCATTCCTGCTGAACCGCTCTTCCGATC*T
iPCRtagT91	GACCTTAGAT	CAAGCAGAAGACGGCATACGAGATCTAAGGTCGAGATCGGTCTCGGCATTCCTGCTGAACCGCTCTTCCGATC*T
iPCRtagT92	GCCTGTTCAT	CAAGCAGAAGACGGCATACGAGATGAACAGGCGAGATCGGTCTCGGCATTCCTGCTGAACCGCTCTTCCGATC*T
iPCRtagT93	GCACTGTCAT	CAAGCAGAAGACGGCATACGAGATGACAGTGCGAGATCGGTCTCGGCATTCCTGCTGAACCGCTCTTCCGATC*T
iPCRtagT94	GCTAACTCAT	CAAGCAGAAGACGGCATACGAGATGAGTTAGCGAGATCGGTCTCGGCATTCCTGCTGAACCGCTCTTCCGATC*T
iPCRtagT95	GATTCATCAT	CAAGCAGAAGACGGCATACGAGATGATGAATCGAGATCGGTCTCGGCATTCCTGCTGAACCGCTCTTCCGATC*T
iPCRtagT96	GTCTTGGCAT	CAAGCAGAAGACGGCATACGAGATGCCAAGACGAGATCGGTCTCGGCATTCCTGCTGAACCGCTCTTCCGATC*T
