# Supplementary material for: AHT-ChIP-seq: a completely automated robotic protocol for high-throughput chromatin immunoprecipitation
Source: Genome Biol. 2013 Nov 7;14(11):R124. doi: 10.1186/gb-2013-14-11-r124 (PMC4053851; doi:10.1186/gb-2013-14-11-r124)
Supplement: Additional file 8: Table S3 — Primer sequences used in ChIP real-time PCR. [file gb-2013-14-11-r124-S8.xlsx]

## Sheet: Sheet1
mus_CEBPA_F1	CATTTTATTCGCCCGTGACT
mus_CEBPA_R1	GAATGGGAGGAGCGTGAATA
mus_CEBPA_F2	TCCCCCTAGTCCATGGTAGTT
mus_CEBPA_R2	GTTGGCTCTGCTATGGGTGT
mus_CEBPA_F3	CCAACAGAACAACAGCGAGA
mus_CEBPA_R3	GAGTGACAGGACACCGTGCT
mus_CEBPA_F4	AAGACAAGTTGCCCAACACC
mus_CEBPA_R4	TAGCCCATCTCCTTCCCTTT
control1_F	TAATATCGGGACCACTTGAGAAA
control1_R	ATCCCATGCCCTTCTTTAGTAAC
control2_F	TGGTGGTCTTATAGCATAGCACA
control2_R	CAAGCTTGGGAAGTGTTAAGATG
